# Supplementary material for: (E)-3-(4-Meth­oxy­phen­yl)-1-[4-(piperidin-1-yl)phen­yl]prop-2-en-1-one
Source: Acta Crystallogr Sect E Struct Rep Online. 2010 Jul 14;66(Pt 8):o1996. doi: 10.1107/S1600536810026218 (PMC3007466; doi:10.1107/S1600536810026218)
Supplement: Supplementary file 1 [file e-66-o1996-sup1.cif]

##############################################################################
###                                                                        ###
###        Electronic paper (Acta Crystallographica Section E)             ###
###                                                                        ###
##############################################################################
#                                                                            #
# This CIF contains the data in a paper accepted for publication in Acta     #
# Crystallographica Section E. It conforms to the requirements of Notes      #
# for Authors for Section E, and has been peer reviewed under the auspices   #
# of the IUCr Commission on Journals.                                        #
#                                                                            #
# Full details of the Crystallographic Information File format               #
# are given in the paper "The Crystallographic Information File (CIF):       #
# a New Standard Archive File for Crystallography" by S. R. Hall, F. H.      #
# Allen and I. D. Brown [Acta Cryst. (1991), A47, 655-685].                  #
#                                                                            #
# The current version of the core CIF dictionary is obtainable from          #
# ftp://ftp.iucr.org/pub/cif_core.dic. The current version number is 2.4.    #
#                                                                            #
# Software is freely available for graphical display of the structure(s) in  #
# this CIF.  For information consult the CIF home page http://www.iucr.org/  #
# cif/home.html                                                              #
#                                                                            #
# This file may be used for bona fide research purposes within the           #
# scientific community so long as proper attribution is given to the journal # 
# article from which it was obtained.                                        #
#                                                                            #
##############################################################################
                                             
data_global
_audit_creation_method     SHELXL-97
_journal_date_recd_electronic     2010-06-10
_journal_date_accepted     2010-07-03
_journal_name_full     'Acta Crystallographica, Section E'
_journal_year     2010
_journal_volume     66
_journal_issue      8
_journal_page_first     o1996
_journal_page_last     o1996
_journal_paper_category     QO
_journal_coeditor_code     LH5070
_publ_contact_author_name     'Jasinski, Jerry P.'
_publ_contact_author_address
;
Department of Chemistry
Keene State College
229 Main Street
Keene, New Hampshire 03435, USA
;
_publ_contact_author_email     jjasinski@keene.edu
_publ_contact_author_fax     ?
_publ_contact_author_phone     '603 358-2563'
_publ_section_title
;
(<i>E</i>)-3-(4-Methoxyphenyl)-1-[4-(piperidin-1-yl)phenyl]prop-2-en-1-one
;
loop_
    _publ_author_name
    _publ_author_address
    'Jasinski, Jerry P.'
;
Department of Chemistry
Keene State College
229 Main Street
Keene, NH 03435-2001, USA
;
    'Guild, Curtis J.'
;
Department of Chemistry
Keene State College
229 Main Street
Keene, NH 03435-2001, USA
;
    'Narayana, B.'
;
Department of Studies in Chemistry
Mangalore University
Mangalagangotri 574 199, India
;
    'Nayak, Prakash S.'
;
Department of Studies in Chemistry
Mangalore University
Mangalagangotri 574 199, India
;
    'Yathirajan, H. S.'
;
Department of Studies in Chemistry
University of Mysore
Manasagangotri, Mysore 570 006, India
;
data_I
_chemical_name_systematic
;
(<i>E</i>)-3-(4-Methoxyphenyl)-1-[4-(piperidin-1-yl)phenyl]prop-2-en-1-one
;
_chemical_name_common     ?
_chemical_formula_moiety     'C21 H23 N O2'
_chemical_formula_sum     'C21 H23 N O2'
_chemical_formula_iupac     'C21 H23 N O2'
_chemical_formula_weight     321.40
_chemical_melting_point     ?
_symmetry_cell_setting     triclinic
_symmetry_space_group_name_H-M     'P -1'
_symmetry_space_group_name_Hall     '-P 1'
loop_
    _symmetry_equiv_pos_as_xyz
    'x, y, z'
    '-x, -y, -z'
_cell_length_a     6.0963(11)
_cell_length_b     10.985(2)
_cell_length_c     13.133(3)
_cell_angle_alpha     74.188(3)
_cell_angle_beta     88.674(3)
_cell_angle_gamma     77.393(3)
_cell_volume     825.2(3)
_cell_formula_units_Z     2
_cell_measurement_reflns_used     1958
_cell_measurement_theta_min     2.18
_cell_measurement_theta_max     30.88
_cell_measurement_temperature     100
_exptl_crystal_description     block
_exptl_crystal_colour     red
_exptl_crystal_size_max     0.47
_exptl_crystal_size_mid     0.36
_exptl_crystal_size_min     0.21
_exptl_crystal_density_diffrn     1.294
_exptl_crystal_density_meas     ?
_exptl_crystal_density_method     'not measured'
_exptl_crystal_F_000     344
_exptl_absorpt_coefficient_mu     0.083
_exptl_absorpt_correction_type     multi-scan
_exptl_absorpt_process_details     '(APEX2; Bruker, 2008)'
_exptl_absorpt_correction_T_min     0.9622
_exptl_absorpt_correction_T_max     0.9829
_exptl_special_details
;
;
_diffrn_ambient_temperature     100
_diffrn_radiation_type     MoK\a
_diffrn_radiation_wavelength     0.71073
_diffrn_radiation_source     'fine-focus sealed tube'
_diffrn_radiation_monochromator     graphite
_diffrn_measurement_device_type     'Bruker APEXII CCD'
_diffrn_measurement_method     '\w scans'
_diffrn_detector_area_resol_mean     ?
_diffrn_reflns_number     10674
_diffrn_reflns_av_R_equivalents     0.0267
_diffrn_reflns_av_sigmaI/netI     0.0409
_diffrn_reflns_theta_min     1.61
_diffrn_reflns_theta_max     31.27
_diffrn_reflns_theta_full     25.00
_diffrn_measured_fraction_theta_max     0.905
_diffrn_measured_fraction_theta_full     0.998
_diffrn_reflns_limit_h_min     -8
_diffrn_reflns_limit_h_max     8
_diffrn_reflns_limit_k_min     -15
_diffrn_reflns_limit_k_max     15
_diffrn_reflns_limit_l_min     -18
_diffrn_reflns_limit_l_max     18
_refine_special_details
;
Refinement of <i>F</i>^2^ against ALL reflections. The weighted <i>R</i>-factor
<i>wR</i> and goodness of fit <i>S</i> are based on <i>F</i>^2^, conventional
<i>R</i>-factors <i>R</i> are based on <i>F</i>, with <i>F</i> set to zero for
negative <i>F</i>^2^. The threshold expression of <i>F</i>^2^ >
\s(<i>F</i>^2^) is used only for calculating <i>R</i>-factors(gt) <i>etc</i>.
and is not relevant to the choice of reflections for refinement.
<i>R</i>-factors based on <i>F</i>^2^ are statistically about twice as large
as those based on <i>F</i>, and <i>R</i>- factors based on ALL data will be
even larger.
;
_reflns_number_total     4861
_reflns_number_gt     3562
_reflns_threshold_expression     I>2\s(I)
_refine_ls_structure_factor_coef     Fsqd
_refine_ls_matrix_type     full
_refine_ls_R_factor_all     0.0741
_refine_ls_R_factor_gt     0.0518
_refine_ls_wR_factor_gt     0.1292
_refine_ls_wR_factor_ref     0.1507
_refine_ls_goodness_of_fit_ref     1.046
_refine_ls_restrained_S_all     1.046
_refine_ls_number_reflns     4861
_refine_ls_number_parameters     218
_refine_ls_number_restraints     0
_refine_ls_hydrogen_treatment     constr
_refine_ls_weighting_scheme     calc
_refine_ls_weighting_details
         'calc w=1/[\s^2^(Fo^2^)+(0.0703P)^2^+0.1716P] where P=(Fo^2^+2Fc^2^)/3'
_atom_sites_solution_hydrogens     geom
_atom_sites_solution_primary     direct
_atom_sites_solution_secondary     difmap
_refine_ls_shift/su_max     0.000
_refine_ls_shift/su_mean     0.000
_refine_diff_density_max     0.384
_refine_diff_density_min     -0.247
_refine_ls_extinction_method     none
_refine_ls_extinction_coef     ?
loop_
    _atom_type_symbol
    _atom_type_description
    _atom_type_scat_dispersion_real
    _atom_type_scat_dispersion_imag
    _atom_type_scat_source
    'C' 'C' 0.0033 0.0016
                         'International Tables Vol C Tables 4.2.6.8 and 6.1.1.4'
    'H' 'H' 0.0000 0.0000
                         'International Tables Vol C Tables 4.2.6.8 and 6.1.1.4'
    'N' 'N' 0.0061 0.0033
                         'International Tables Vol C Tables 4.2.6.8 and 6.1.1.4'
    'O' 'O' 0.0106 0.0060
                         'International Tables Vol C Tables 4.2.6.8 and 6.1.1.4'
_computing_data_collection     'APEX2 (Bruker, 2008)'
_computing_cell_refinement     'SAINT (Bruker, 2008)'
_computing_data_reduction     'SAINT (Bruker, 2008)'
_computing_structure_solution     'SHELXTL (Sheldrick, 2008)'
_computing_structure_refinement     'SHELXTL (Sheldrick, 2008)'
_computing_molecular_graphics     'SHELXTL (Sheldrick, 2008)'
_computing_publication_material
                             'SHELXTL (Sheldrick, 2008) and PLATON (Spek, 2009)'
loop_
    _atom_site_type_symbol
    _atom_site_label
    _atom_site_fract_x
    _atom_site_fract_y
    _atom_site_fract_z
    _atom_site_U_iso_or_equiv
    _atom_site_adp_type
    _atom_site_calc_flag
    _atom_site_refinement_flags
    _atom_site_occupancy
    _atom_site_disorder_assembly
    _atom_site_disorder_group
    O O1 0.23178(16) 0.88147(10) -0.30730(7) 0.0256(2) Uani d . 1 . .
    O O2 1.10171(16) 0.82032(10) 0.20063(7) 0.0233(2) Uani d . 1 . .
    N N1 0.76112(17) 0.61303(11) 0.66686(8) 0.0172(2) Uani d . 1 . .
    C C1 0.8660(2) 0.75063(12) 0.33849(9) 0.0166(2) Uani d . 1 . .
    C C2 1.0241(2) 0.74601(13) 0.41547(10) 0.0197(3) Uani d . 1 . .
    H H2 1.1548 0.7748 0.3940 0.024 Uiso calc R 1 . .
    C C3 0.9928(2) 0.70016(13) 0.52239(10) 0.0201(3) Uani d . 1 . .
    H H3 1.1021 0.6994 0.5710 0.024 Uiso calc R 1 . .
    C C4 0.7989(2) 0.65444(12) 0.55956(9) 0.0168(2) Uani d . 1 . .
    C C5 0.6400(2) 0.65849(13) 0.48138(10) 0.0208(3) Uani d . 1 . .
    H H5 0.5103 0.6282 0.5022 0.025 Uiso calc R 1 . .
    C C6 0.6729(2) 0.70647(13) 0.37468(10) 0.0199(3) Uani d . 1 . .
    H H6 0.5630 0.7094 0.3256 0.024 Uiso calc R 1 . .
    C C7 0.9508(2) 0.59163(14) 0.74157(10) 0.0202(3) Uani d . 1 . .
    H H7A 1.0243 0.6641 0.7201 0.024 Uiso calc R 1 . .
    H H7B 1.0594 0.5139 0.7385 0.024 Uiso calc R 1 . .
    C C8 0.8785(2) 0.57739(14) 0.85498(10) 0.0210(3) Uani d . 1 . .
    H H8A 0.7896 0.6599 0.8606 0.025 Uiso calc R 1 . .
    H H8B 1.0111 0.5548 0.9015 0.025 Uiso calc R 1 . .
    C C9 0.7413(2) 0.47408(13) 0.89082(10) 0.0204(3) Uani d . 1 . .
    H H9A 0.8332 0.3896 0.8921 0.025 Uiso calc R 1 . .
    H H9B 0.6895 0.4714 0.9616 0.025 Uiso calc R 1 . .
    C C10 0.5413(2) 0.50756(13) 0.81348(9) 0.0194(3) Uani d . 1 . .
    H H10A 0.4555 0.4405 0.8336 0.023 Uiso calc R 1 . .
    H H10B 0.4440 0.5888 0.8171 0.023 Uiso calc R 1 . .
    C C11 0.6156(2) 0.51976(13) 0.70057(10) 0.0187(3) Uani d . 1 . .
    H H11B 0.6961 0.4354 0.6951 0.022 Uiso calc R 1 . .
    H H11A 0.4836 0.5471 0.6532 0.022 Uiso calc R 1 . .
    C C12 0.9153(2) 0.79733(12) 0.22544(9) 0.0174(2) Uani d . 1 . .
    C C13 0.7416(2) 0.81181(12) 0.14373(10) 0.0182(3) Uani d . 1 . .
    H H13 0.6061 0.7885 0.1641 0.022 Uiso calc R 1 . .
    C C14 0.7769(2) 0.85811(12) 0.04061(10) 0.0179(3) Uani d . 1 . .
    H H14 0.9108 0.8853 0.0243 0.021 Uiso calc R 1 . .
    C C15 0.6283(2) 0.87041(12) -0.04869(9) 0.0174(2) Uani d . 1 . .
    C C16 0.4309(2) 0.82206(13) -0.03711(10) 0.0195(3) Uani d . 1 . .
    H H16 0.3856 0.7857 0.0304 0.023 Uiso calc R 1 . .
    C C17 0.3037(2) 0.82786(13) -0.12444(10) 0.0202(3) Uani d . 1 . .
    H H17 0.1744 0.7948 -0.1154 0.024 Uiso calc R 1 . .
    C C18 0.3679(2) 0.88308(13) -0.22624(10) 0.0198(3) Uani d . 1 . .
    C C19 0.5590(2) 0.93488(13) -0.23992(10) 0.0210(3) Uani d . 1 . .
    H H19 0.6008 0.9739 -0.3074 0.025 Uiso calc R 1 . .
    C C20 0.6865(2) 0.92747(12) -0.15117(10) 0.0190(3) Uani d . 1 . .
    H H20 0.8146 0.9616 -0.1604 0.023 Uiso calc R 1 . .
    C C21 0.3004(3) 0.93119(15) -0.41233(10) 0.0265(3) Uani d . 1 . .
    H H21A 0.3054 1.0207 -0.4238 0.040 Uiso calc R 1 . .
    H H21B 0.1949 0.9240 -0.4624 0.040 Uiso calc R 1 . .
    H H21C 0.4470 0.8823 -0.4214 0.040 Uiso calc R 1 . .
loop_
    _atom_site_aniso_label
    _atom_site_aniso_U_11
    _atom_site_aniso_U_22
    _atom_site_aniso_U_33
    _atom_site_aniso_U_12
    _atom_site_aniso_U_13
    _atom_site_aniso_U_23
    O1 0.0261(5) 0.0332(6) 0.0188(5) -0.0104(4) -0.0024(4) -0.0061(4)
    O2 0.0210(5) 0.0296(5) 0.0216(5) -0.0118(4) 0.0029(4) -0.0060(4)
    N1 0.0154(5) 0.0228(6) 0.0143(5) -0.0079(4) -0.0008(4) -0.0038(4)
    C1 0.0178(6) 0.0159(6) 0.0169(6) -0.0039(4) 0.0006(4) -0.0054(4)
    C2 0.0153(6) 0.0257(7) 0.0190(6) -0.0080(5) 0.0009(4) -0.0047(5)
    C3 0.0164(6) 0.0268(7) 0.0173(6) -0.0080(5) -0.0019(5) -0.0036(5)
    C4 0.0157(6) 0.0182(6) 0.0166(6) -0.0035(4) -0.0005(4) -0.0050(5)
    C5 0.0161(6) 0.0295(7) 0.0192(6) -0.0103(5) 0.0014(5) -0.0065(5)
    C6 0.0186(6) 0.0262(7) 0.0168(6) -0.0085(5) -0.0009(5) -0.0064(5)
    C7 0.0172(6) 0.0281(7) 0.0171(6) -0.0097(5) -0.0012(4) -0.0054(5)
    C8 0.0211(6) 0.0274(7) 0.0167(6) -0.0094(5) -0.0003(5) -0.0066(5)
    C9 0.0206(6) 0.0244(7) 0.0154(6) -0.0059(5) 0.0011(5) -0.0032(5)
    C10 0.0167(6) 0.0240(6) 0.0174(6) -0.0068(5) 0.0010(4) -0.0034(5)
    C11 0.0166(6) 0.0222(6) 0.0183(6) -0.0072(5) -0.0004(5) -0.0048(5)
    C12 0.0201(6) 0.0161(6) 0.0163(6) -0.0044(5) 0.0000(5) -0.0047(5)
    C13 0.0180(6) 0.0190(6) 0.0183(6) -0.0054(5) 0.0003(5) -0.0052(5)
    C14 0.0177(6) 0.0179(6) 0.0185(6) -0.0039(5) 0.0002(5) -0.0057(5)
    C15 0.0187(6) 0.0154(6) 0.0182(6) -0.0036(4) 0.0007(4) -0.0048(5)
    C16 0.0201(6) 0.0204(6) 0.0177(6) -0.0057(5) 0.0031(5) -0.0039(5)
    C17 0.0175(6) 0.0213(6) 0.0224(6) -0.0058(5) 0.0015(5) -0.0057(5)
    C18 0.0201(6) 0.0210(6) 0.0182(6) -0.0031(5) -0.0016(5) -0.0062(5)
    C19 0.0226(6) 0.0219(6) 0.0177(6) -0.0064(5) 0.0012(5) -0.0029(5)
    C20 0.0188(6) 0.0181(6) 0.0197(6) -0.0052(5) 0.0020(5) -0.0038(5)
    C21 0.0305(8) 0.0312(8) 0.0177(6) -0.0068(6) -0.0013(5) -0.0063(5)
_geom_special_details
;
All e.s.d.'s (except the e.s.d. in the dihedral angle between two l.s. planes)
are estimated using the full covariance matrix. The cell e.s.d.'s are taken
into account individually in the estimation of e.s.d.'s in distances, angles
and torsion angles; correlations between e.s.d.'s in cell parameters are only
used when they are defined by crystal symmetry. An approximate (isotropic)
treatment of cell e.s.d.'s is used for estimating e.s.d.'s involving l.s.
planes.
;
loop_
    _geom_bond_atom_site_label_1
    _geom_bond_atom_site_label_2
    _geom_bond_site_symmetry_2
    _geom_bond_distance
    _geom_bond_publ_flag
    O1 C18 . 1.3711(15) ?
    O1 C21 . 1.4277(16) ?
    O2 C12 . 1.2346(15) ?
    N1 C4 . 1.3882(16) ?
    N1 C7 . 1.4706(15) ?
    N1 C11 . 1.4713(16) ?
    C1 C6 . 1.3942(17) ?
    C1 C2 . 1.3963(16) ?
    C1 C12 . 1.4797(17) ?
    C2 C3 . 1.3806(17) ?
    C2 H2 . 0.9300 ?
    C3 C4 . 1.4097(17) ?
    C3 H3 . 0.9300 ?
    C4 C5 . 1.4130(16) ?
    C5 C6 . 1.3830(17) ?
    C5 H5 . 0.9300 ?
    C6 H6 . 0.9300 ?
    C7 C8 . 1.5197(17) ?
    C7 H7A . 0.9700 ?
    C7 H7B . 0.9700 ?
    C8 C9 . 1.5212(18) ?
    C8 H8A . 0.9700 ?
    C8 H8B . 0.9700 ?
    C9 C10 . 1.5207(17) ?
    C9 H9A . 0.9700 ?
    C9 H9B . 0.9700 ?
    C10 C11 . 1.5194(17) ?
    C10 H10A . 0.9700 ?
    C10 H10B . 0.9700 ?
    C11 H11B . 0.9700 ?
    C11 H11A . 0.9700 ?
    C12 C13 . 1.4779(17) ?
    C13 C14 . 1.3408(17) ?
    C13 H13 . 0.9300 ?
    C14 C15 . 1.4575(17) ?
    C14 H14 . 0.9300 ?
    C15 C20 . 1.3948(17) ?
    C15 C16 . 1.4071(17) ?
    C16 C17 . 1.3785(17) ?
    C16 H16 . 0.9300 ?
    C17 C18 . 1.3949(18) ?
    C17 H17 . 0.9300 ?
    C18 C19 . 1.3920(18) ?
    C19 C20 . 1.3897(17) ?
    C19 H19 . 0.9300 ?
    C20 H20 . 0.9300 ?
    C21 H21A . 0.9600 ?
    C21 H21B . 0.9600 ?
    C21 H21C . 0.9600 ?
loop_
    _geom_angle_atom_site_label_1
    _geom_angle_atom_site_label_2
    _geom_angle_atom_site_label_3
    _geom_angle_site_symmetry_1
    _geom_angle_site_symmetry_3
    _geom_angle
    _geom_angle_publ_flag
    C18 O1 C21 . . 116.56(10) ?
    C4 N1 C7 . . 117.45(10) ?
    C4 N1 C11 . . 117.85(10) ?
    C7 N1 C11 . . 113.84(10) ?
    C6 C1 C2 . . 116.73(11) ?
    C6 C1 C12 . . 124.41(11) ?
    C2 C1 C12 . . 118.84(11) ?
    C3 C2 C1 . . 122.16(11) ?
    C3 C2 H2 . . 118.9 ?
    C1 C2 H2 . . 118.9 ?
    C2 C3 C4 . . 121.43(11) ?
    C2 C3 H3 . . 119.3 ?
    C4 C3 H3 . . 119.3 ?
    N1 C4 C3 . . 121.98(11) ?
    N1 C4 C5 . . 121.74(11) ?
    C3 C4 C5 . . 116.22(11) ?
    C6 C5 C4 . . 121.47(12) ?
    C6 C5 H5 . . 119.3 ?
    C4 C5 H5 . . 119.3 ?
    C5 C6 C1 . . 121.97(11) ?
    C5 C6 H6 . . 119.0 ?
    C1 C6 H6 . . 119.0 ?
    N1 C7 C8 . . 112.76(10) ?
    N1 C7 H7A . . 109.0 ?
    C8 C7 H7A . . 109.0 ?
    N1 C7 H7B . . 109.0 ?
    C8 C7 H7B . . 109.0 ?
    H7A C7 H7B . . 107.8 ?
    C7 C8 C9 . . 112.12(10) ?
    C7 C8 H8A . . 109.2 ?
    C9 C8 H8A . . 109.2 ?
    C7 C8 H8B . . 109.2 ?
    C9 C8 H8B . . 109.2 ?
    H8A C8 H8B . . 107.9 ?
    C10 C9 C8 . . 108.32(10) ?
    C10 C9 H9A . . 110.0 ?
    C8 C9 H9A . . 110.0 ?
    C10 C9 H9B . . 110.0 ?
    C8 C9 H9B . . 110.0 ?
    H9A C9 H9B . . 108.4 ?
    C11 C10 C9 . . 111.56(10) ?
    C11 C10 H10A . . 109.3 ?
    C9 C10 H10A . . 109.3 ?
    C11 C10 H10B . . 109.3 ?
    C9 C10 H10B . . 109.3 ?
    H10A C10 H10B . . 108.0 ?
    N1 C11 C10 . . 112.56(10) ?
    N1 C11 H11B . . 109.1 ?
    C10 C11 H11B . . 109.1 ?
    N1 C11 H11A . . 109.1 ?
    C10 C11 H11A . . 109.1 ?
    H11B C11 H11A . . 107.8 ?
    O2 C12 C13 . . 121.02(11) ?
    O2 C12 C1 . . 119.88(11) ?
    C13 C12 C1 . . 119.07(11) ?
    C14 C13 C12 . . 120.87(12) ?
    C14 C13 H13 . . 119.6 ?
    C12 C13 H13 . . 119.6 ?
    C13 C14 C15 . . 127.06(12) ?
    C13 C14 H14 . . 116.5 ?
    C15 C14 H14 . . 116.5 ?
    C20 C15 C16 . . 117.66(11) ?
    C20 C15 C14 . . 119.35(11) ?
    C16 C15 C14 . . 122.93(11) ?
    C17 C16 C15 . . 120.88(12) ?
    C17 C16 H16 . . 119.6 ?
    C15 C16 H16 . . 119.6 ?
    C16 C17 C18 . . 120.37(12) ?
    C16 C17 H17 . . 119.8 ?
    C18 C17 H17 . . 119.8 ?
    O1 C18 C19 . . 124.56(12) ?
    O1 C18 C17 . . 115.48(11) ?
    C19 C18 C17 . . 119.96(11) ?
    C20 C19 C18 . . 119.01(12) ?
    C20 C19 H19 . . 120.5 ?
    C18 C19 H19 . . 120.5 ?
    C19 C20 C15 . . 122.08(12) ?
    C19 C20 H20 . . 119.0 ?
    C15 C20 H20 . . 119.0 ?
    O1 C21 H21A . . 109.5 ?
    O1 C21 H21B . . 109.5 ?
    H21A C21 H21B . . 109.5 ?
    O1 C21 H21C . . 109.5 ?
    H21A C21 H21C . . 109.5 ?
    H21B C21 H21C . . 109.5 ?
loop_
    _geom_torsion_atom_site_label_1
    _geom_torsion_atom_site_label_2
    _geom_torsion_atom_site_label_3
    _geom_torsion_atom_site_label_4
    _geom_torsion_site_symmetry_1
    _geom_torsion_site_symmetry_2
    _geom_torsion_site_symmetry_3
    _geom_torsion_site_symmetry_4
    _geom_torsion
    _geom_torsion_publ_flag
    C6 C1 C2 C3 . . . . 0.01(19) ?
    C12 C1 C2 C3 . . . . -178.13(12) ?
    C1 C2 C3 C4 . . . . 0.5(2) ?
    C7 N1 C4 C3 . . . . -12.83(18) ?
    C11 N1 C4 C3 . . . . -154.97(12) ?
    C7 N1 C4 C5 . . . . 170.04(11) ?
    C11 N1 C4 C5 . . . . 27.90(18) ?
    C2 C3 C4 N1 . . . . -177.33(12) ?
    C2 C3 C4 C5 . . . . -0.05(19) ?
    N1 C4 C5 C6 . . . . 176.42(12) ?
    C3 C4 C5 C6 . . . . -0.9(2) ?
    C4 C5 C6 C1 . . . . 1.4(2) ?
    C2 C1 C6 C5 . . . . -0.95(19) ?
    C12 C1 C6 C5 . . . . 177.09(12) ?
    C4 N1 C7 C8 . . . . 166.66(11) ?
    C11 N1 C7 C8 . . . . -49.73(15) ?
    N1 C7 C8 C9 . . . . 53.10(15) ?
    C7 C8 C9 C10 . . . . -55.90(15) ?
    C8 C9 C10 C11 . . . . 56.61(14) ?
    C4 N1 C11 C10 . . . . -165.90(11) ?
    C7 N1 C11 C10 . . . . 50.64(15) ?
    C9 C10 C11 N1 . . . . -54.75(15) ?
    C6 C1 C12 O2 . . . . -171.55(13) ?
    C2 C1 C12 O2 . . . . 6.44(18) ?
    C6 C1 C12 C13 . . . . 6.57(19) ?
    C2 C1 C12 C13 . . . . -175.44(11) ?
    O2 C12 C13 C14 . . . . -4.24(19) ?
    C1 C12 C13 C14 . . . . 177.66(11) ?
    C12 C13 C14 C15 . . . . 176.00(11) ?
    C13 C14 C15 C20 . . . . 176.56(12) ?
    C13 C14 C15 C16 . . . . -6.3(2) ?
    C20 C15 C16 C17 . . . . 1.80(19) ?
    C14 C15 C16 C17 . . . . -175.43(12) ?
    C15 C16 C17 C18 . . . . -0.6(2) ?
    C21 O1 C18 C19 . . . . 3.18(19) ?
    C21 O1 C18 C17 . . . . -176.80(11) ?
    C16 C17 C18 O1 . . . . 178.77(11) ?
    C16 C17 C18 C19 . . . . -1.2(2) ?
    O1 C18 C19 C20 . . . . -178.31(12) ?
    C17 C18 C19 C20 . . . . 1.7(2) ?
    C18 C19 C20 C15 . . . . -0.4(2) ?
    C16 C15 C20 C19 . . . . -1.33(19) ?
    C14 C15 C20 C19 . . . . 176.00(12) ?
loop_
    _geom_hbond_atom_site_label_D
    _geom_hbond_atom_site_label_H
    _geom_hbond_atom_site_label_A
    _geom_hbond_site_symmetry_A
    _geom_hbond_distance_DH
    _geom_hbond_distance_HA
    _geom_hbond_distance_DA
    _geom_hbond_angle_DHA
    C20 H20 O2 2_775 0.93 2.47 3.2105(16) 136.5
    C8 H8A Cg3 1_556 0.97 2.66 3.623(2) 171
    C21 H21A Cg2 2_675 0.96 2.90 3.823(2) 162
