# Supplementary material for: (E)-3-(4-Meth­oxy­phen­yl)-1-[4-(piperidin-1-yl)phen­yl]prop-2-en-1-one
Source: Acta Crystallogr Sect E Struct Rep Online. 2010 Jul 14;66(Pt 8):o1996. doi: 10.1107/S1600536810026218 (PMC3007466; doi:10.1107/S1600536810026218)
Supplement: Supplementary file 2 [file e-66-o1996-Isup2.hkl]

# 
# h,k,l, Fc-squared, Fo-squared, sigma(Fo-squared) and status flag 
# 
data_I
_shelx_title ' 857 in P-1' 
_shelx_refln_list_code          4 
_shelx_F_calc_maximum      171.22 
_exptl_crystal_F_000       344.00 
_reflns_d_resolution_high  0.6847 
 
loop_ 
 _symmetry_equiv_pos_as_xyz 
 'x, y, z' 
 '-x, -y, -z' 
 
_cell_length_a     6.0963 
_cell_length_b    10.9853 
_cell_length_c    13.1327 
_cell_angle_alpha  74.188 
_cell_angle_beta   88.674 
_cell_angle_gamma  77.393 
 
_shelx_F_squared_multiplier     1.000 
 
loop_ 
 _refln_index_h 
 _refln_index_k 
 _refln_index_l 
 _refln_F_squared_calc 
 _refln_F_squared_meas 
 _refln_F_squared_sigma 
 _refln_observed_status 
   1   0   0       25.68       26.32      0.76 o 
   2   0   0      584.67      602.53      6.20 o 
   3   0   0      309.73      322.09      4.91 o 
   4   0   0        7.09        4.91      0.93 o 
   5   0   0        0.97        0.84      0.71 o 
   6   0   0       42.10       46.50      4.15 o 
   7   0   0        1.90        3.11      1.52 o 
   8   0   0       23.01       32.00      6.63 o 
  -8   1   0       70.03       86.78     10.67 o 
  -7   1   0        0.20       -1.01      2.16 o 
  -6   1   0       14.23       15.10      3.75 o 
  -5   1   0       47.70       49.77      3.97 o 
  -4   1   0       27.64       24.99      2.54 o 
  -3   1   0        6.00        6.12      0.96 o 
  -2   1   0      288.65      263.07      9.08 o 
  -1   1   0      199.52      204.66      3.32 o 
   0   1   0        0.51        1.55      0.17 o 
   1   1   0     2713.86     2758.58     23.28 o 
   2   1   0      516.73      484.30      5.36 o 
   3   1   0      105.76      114.42      2.70 o 
   4   1   0       17.14       21.83      1.71 o 
   5   1   0        0.65        2.08      0.90 o 
   6   1   0       34.73       31.91      3.15 o 
   7   1   0       10.00       11.81      2.08 o 
   8   1   0        0.00        0.58      2.88 o 
  -8   2   0        0.02       -1.55      1.55 o 
  -7   2   0        1.21        2.83      1.59 o 
  -6   2   0       42.85       48.33      4.58 o 
  -5   2   0        0.02       -0.42      0.90 o 
  -4   2   0        4.51        1.12      0.64 o 
  -3   2   0       34.27       36.98      1.63 o 
  -2   2   0       87.97       98.84      4.61 o 
  -1   2   0     6918.70     7128.47     59.31 o 
   0   2   0      265.82      306.23      3.86 o 
   1   2   0        0.20        1.08      0.36 o 
   2   2   0        3.37        0.58      0.33 o 
   3   2   0        6.23        6.19      0.88 o 
   4   2   0       53.73       49.17      2.08 o 
   5   2   0        1.18        1.57      0.90 o 
   6   2   0        0.43        0.10      0.72 o 
   7   2   0        0.34       -1.44      1.44 o 
   8   2   0       16.49       19.03      5.19 o 
  -8   3   0        6.69        2.31      2.59 o 
  -7   3   0        7.41        7.11      2.01 o 
  -6   3   0      277.30      288.94     13.55 o 
  -5   3   0      114.03      118.31     13.69 o 
  -4   3   0        0.80        0.67      2.31 o 
  -3   3   0      287.98      297.84      7.48 o 
  -2   3   0       29.84       21.05      2.88 o 
  -1   3   0      168.27      173.24      4.18 o 
   0   3   0     2580.95     2715.00     19.82 o 
   1   3   0      178.62      179.07      2.80 o 
   2   3   0        0.87        4.82      0.62 o 
   3   3   0       89.76       88.95      2.50 o 
   4   3   0       51.23       55.98      2.32 o 
   5   3   0        1.52        0.22      0.90 o 
   6   3   0      147.34      134.89      5.71 o 
   7   3   0       12.69       13.77      2.42 o 
   8   3   0       15.39       18.45      4.04 o 
  -7   4   0      245.32      256.49      9.96 o 
  -6   4   0        0.73        3.30      1.31 o 
  -5   4   0       87.47       82.33      6.49 o 
  -4   4   0       10.32       11.29      2.01 o 
  -3   4   0       19.16       16.43      2.21 o 
  -2   4   0       75.38       64.00      4.61 o 
  -1   4   0      270.26      280.35      3.51 o 
   0   4   0      524.95      540.67      6.09 o 
   1   4   0       49.36       51.60      1.65 o 
   2   4   0     2573.40     2799.72     21.62 o 
   3   4   0       22.28       26.69      1.50 o 
   4   4   0        0.91        3.18      0.76 o 
   5   4   0        3.44        1.17      0.62 o 
   6   4   0      126.14      119.11      5.40 o 
   7   4   0       20.46       24.27      3.26 o 
   8   4   0        2.70        2.02      2.02 o 
  -7   5   0        1.71       -0.21      2.45 o 
  -6   5   0      392.39      402.01     11.86 o 
  -5   5   0      126.40      137.10      8.07 o 
  -4   5   0        2.56        1.03      0.90 o 
  -3   5   0       25.02       20.50      2.54 o 
  -2   5   0       15.08       13.84      1.93 o 
  -1   5   0      432.18      490.35      5.72 o 
   0   5   0       93.14       94.73      2.41 o 
   1   5   0      748.76      789.17      8.57 o 
   2   5   0        3.79        1.66      0.87 o 
   3   5   0     1503.16     1712.76     15.74 o 
   4   5   0       10.67       12.25      1.34 o 
   5   5   0       60.49       60.25      4.90 o 
   6   5   0        6.03        4.74      1.59 o 
   7   5   0        0.96        0.98      2.31 o 
   8   5   0        8.15       10.09      3.46 o 
  -6   6   0        7.25        4.47      2.04 o 
  -5   6   0      128.00      123.73      6.28 o 
  -4   6   0        0.36        1.18      1.11 o 
  -3   6   0      100.28       99.16      4.76 o 
  -2   6   0        0.74       -0.14      0.82 o 
  -1   6   0        2.37        3.13      0.62 o 
   0   6   0       55.99       62.50      2.16 o 
   1   6   0      631.07      671.04     10.14 o 
   2   6   0      136.10      168.24      3.77 o 
   3   6   0      142.30      147.39      3.64 o 
   4   6   0        0.11       -0.54      0.54 o 
   5   6   0       75.47       76.97      5.48 o 
   6   6   0       68.84       69.88      4.71 o 
   7   6   0        1.08       -0.79      2.31 o 
   8   6   0        3.16        5.77      2.88 o 
  -6   7   0       94.35       93.58      9.80 o 
  -5   7   0        8.76       13.29      2.59 o 
  -4   7   0        8.86        6.63      1.80 o 
  -3   7   0        3.07        3.37      1.31 o 
  -2   7   0       33.95       35.59      6.77 o 
  -1   7   0       54.87       59.04      3.89 o 
   0   7   0       37.43       40.78      2.55 o 
   1   7   0      196.55      183.66      4.90 o 
   2   7   0      200.84      205.32      5.33 o 
   3   7   0       65.47       71.06      2.66 o 
   4   7   0       23.41       38.05      4.61 o 
   5   7   0       32.32       26.63      3.15 o 
   6   7   0       56.97       46.26      7.35 o 
   7   7   0       16.05       16.60      2.83 o 
   8   7   0       39.68       64.00      8.36 o 
  -6   8   0        2.75        4.90      3.75 o 
  -5   8   0      155.90      140.36      7.30 o 
  -4   8   0        3.80        4.13      3.17 o 
  -3   8   0      117.78      106.79      5.46 o 
  -2   8   0        0.05       -0.86      1.44 o 
  -1   8   0        0.07       -0.14      0.82 o 
   0   8   0       13.06       12.34      1.29 o 
   1   8   0       25.84       22.31      1.85 o 
   2   8   0       83.93       88.93      3.13 o 
   3   8   0       13.14       16.09      2.19 o 
   4   8   0        0.06        0.96      0.90 o 
   5   8   0      108.80      112.65      5.25 o 
   6   8   0        1.24        0.71      1.00 o 
   7   8   0       54.26       49.01      6.92 o 
   8   8   0       57.77       83.03     10.09 o 
  -5   9   0        0.86        0.37      1.38 o 
  -4   9   0      200.50      184.51      8.00 o 
  -3   9   0        0.10       -0.35      1.01 o 
  -2   9   0       19.88       22.78      4.61 o 
  -1   9   0       20.51       19.92      2.63 o 
   0   9   0      105.01      108.09      4.84 o 
   1   9   0        7.71        6.99      1.17 o 
   2   9   0        0.37       -0.29      0.44 o 
   3   9   0       32.52       30.36      3.15 o 
   4   9   0       19.78       23.73      2.85 o 
   5   9   0      273.31      256.60      9.37 o 
   6   9   0        1.65        0.43      1.22 o 
   7   9   0       26.29       30.56      5.48 o 
  -4  10   0       17.99       18.92      3.24 o 
  -3  10   0       41.16       38.54      4.22 o 
  -2  10   0       79.16       74.09      8.65 o 
  -1  10   0       10.91       11.56      2.74 o 
   0  10   0       15.53       15.75      2.42 o 
   1  10   0        2.64        2.66      0.88 o 
   2  10   0        7.96        7.78      1.25 o 
   3  10   0        4.38        7.76      2.02 o 
   4  10   0        8.32       10.96      2.04 o 
   5  10   0        5.13        5.30      1.31 o 
   6  10   0        4.81        2.86      1.31 o 
   7  10   0        0.00       -1.73      1.73 o 
  -4  11   0       34.20       22.57      4.06 o 
  -3  11   0        6.72        6.48      1.87 o 
  -2  11   0       26.31       23.93      5.19 o 
  -1  11   0        6.82        4.18      1.59 o 
   0  11   0        0.50        1.01      1.02 o 
   1  11   0       11.28       13.80      2.45 o 
   2  11   0        0.00       -0.72      0.82 o 
   3  11   0        2.44        2.28      1.87 o 
   4  11   0       51.63       45.04      4.32 o 
   5  11   0      120.40      106.39      5.79 o 
   6  11   0        7.09        9.80      3.75 o 
  -3  12   0       56.80       54.43      5.60 o 
  -2  12   0       49.65       44.76      4.79 o 
  -1  12   0        3.93        0.86      2.31 o 
   0  12   0       12.97       11.68      2.45 o 
   1  12   0       28.67       29.98      5.48 o 
   2  12   0        0.72       -0.29      1.44 o 
   3  12   0       16.29       16.60      2.88 o 
   4  12   0       29.00       27.66      3.89 o 
   5  12   0        3.63        4.65      1.52 o 
   6  12   0       21.22       22.78      4.90 o 
  -2  13   0        0.24        2.74      2.04 o 
  -1  13   0       21.01       15.28      4.04 o 
   0  13   0       29.14       28.02      3.60 o 
   1  13   0       12.15       11.82      3.75 o 
   2  13   0       25.17       24.22      5.19 o 
   3  13   0       17.18       15.59      2.56 o 
   4  13   0       73.72       75.21      5.90 o 
   5  13   0        3.49        4.32      2.31 o 
  -1  14   0       28.81       21.67      3.56 o 
   0  14   0        0.32        1.73      2.31 o 
   1  14   0        0.26       -1.15      2.02 o 
   2  14   0        0.33        1.15      2.31 o 
   3  14   0       42.41       54.78      7.78 o 
   4  14   0        2.28        3.69      1.52 o 
   5  14   0        1.70        1.15      2.02 o 
   1  15   0       25.14       25.66      5.19 o 
   2  15   0        1.65       -0.58      2.02 o 
   3  15   0       15.19       16.43      3.75 o 
  -4 -14   1        2.13        2.88      2.02 o 
  -3 -14   1        0.12       -1.73      1.73 o 
  -2 -14   1       26.15       24.79      5.48 o 
  -1 -14   1       79.02       73.80      9.51 o 
   0 -14   1        7.21        8.36      3.75 o 
  -5 -13   1       24.94       25.70      3.56 o 
  -4 -13   1        0.18       -1.11      1.11 o 
  -3 -13   1        2.14        6.92      2.88 o 
  -2 -13   1       60.95       78.42      9.23 o 
  -1 -13   1       88.76       90.24     10.09 o 
   0 -13   1        1.38        0.58      2.31 o 
   1 -13   1      119.94      124.54      6.72 o 
   2 -13   1        8.34        5.45      5.77 o 
  -6 -12   1       25.51       27.68      5.48 o 
  -5 -12   1        2.00        1.44      1.43 o 
  -4 -12   1       16.78       14.85      2.45 o 
  -3 -12   1       26.86       33.80      3.77 o 
  -2 -12   1       13.04       12.40      3.46 o 
  -1 -12   1       43.86       46.70      7.21 o 
   0 -12   1       56.78       57.95      7.78 o 
   1 -12   1       37.02       38.94      4.47 o 
   2 -12   1        0.01        0.63      2.59 o 
   3 -12   1       30.51       30.46      5.19 o 
  -6 -11   1        7.69        9.29      2.29 o 
  -5 -11   1       30.72       28.45      3.45 o 
  -4 -11   1       33.35       30.18      3.47 o 
  -3 -11   1       23.17       25.28      3.04 o 
  -2 -11   1       14.37       19.58      2.59 o 
  -1 -11   1        0.11        0.86      1.73 o 
   0 -11   1        0.06       -0.90      0.90 o 
   1 -11   1        0.14        0.29      1.73 o 
   2 -11   1        0.13        1.55      1.31 o 
   3 -11   1       13.57       17.05      4.18 o 
   4 -11   1       10.19        9.51      3.46 o 
  -7 -10   1        1.43        0.29      2.02 o 
  -6 -10   1       17.14       19.65      3.15 o 
  -5 -10   1       12.49       15.46      2.54 o 
  -4 -10   1       19.46       18.91      2.63 o 
  -3 -10   1       34.27       27.68      4.47 o 
  -2 -10   1       12.36       15.00      2.21 o 
  -1 -10   1        1.55        2.43      0.76 o 
   0 -10   1       14.91       16.77      2.42 o 
   1 -10   1      189.18      173.27     10.67 o 
   2 -10   1        9.12        3.81      1.87 o 
   3 -10   1        6.22        6.58      2.59 o 
   4 -10   1       11.38        9.44      2.54 o 
  -7  -9   1       46.48       56.32      5.20 o 
  -6  -9   1      116.80      104.07      8.79 o 
  -5  -9   1       68.41       51.68      4.48 o 
  -4  -9   1        1.72        3.10      2.16 o 
  -3  -9   1       52.57       64.69      4.27 o 
  -2  -9   1        7.96        7.95      1.14 o 
  -1  -9   1       22.14       20.53      2.70 o 
   0  -9   1       16.63       18.68      2.54 o 
   1  -9   1        6.35        9.80      2.88 o 
   2  -9   1        3.03        2.59      1.38 o 
   3  -9   1      120.46      119.94      6.16 o 
   4  -9   1       32.33       26.31      3.65 o 
   5  -9   1       35.60       29.43      4.22 o 
  -8  -8   1       20.82       30.27      5.77 o 
  -7  -8   1        9.36        7.10      1.93 o 
  -6  -8   1       18.27       12.74      2.42 o 
  -5  -8   1       65.57       45.60     10.38 o 
  -4  -8   1       79.52       65.45      8.50 o 
  -3  -8   1        0.38       -0.14      0.74 o 
  -2  -8   1       66.10       60.94      3.44 o 
  -1  -8   1        1.52        1.07      0.62 o 
   0  -8   1       36.42       36.09      2.09 o 
   1  -8   1       67.22       62.43      4.43 o 
   2  -8   1       76.11       77.17      4.69 o 
   3  -8   1       28.12       30.18      3.60 o 
   4  -8   1       12.67       13.33      2.63 o 
   5  -8   1       34.56       32.38      4.06 o 
  -8  -7   1        3.09       -1.73      1.73 o 
  -7  -7   1        0.18        0.72      1.87 o 
  -6  -7   1      163.23      128.89      6.11 o 
  -5  -7   1       35.16       32.05      3.47 o 
  -4  -7   1        0.71        3.22      1.11 o 
  -3  -7   1       16.16       19.20      3.32 o 
  -2  -7   1       94.06       95.55      2.96 o 
  -1  -7   1       54.39       51.63      2.64 o 
   0  -7   1       43.58       42.38      2.24 o 
   1  -7   1       61.11       61.75      5.19 o 
   2  -7   1       17.69       22.20      4.04 o 
   3  -7   1      121.77      120.27      5.58 o 
   4  -7   1      199.18      188.22      9.37 o 
   5  -7   1       27.78       22.83      3.47 o 
   6  -7   1        1.93        3.78      2.01 o 
  -8  -6   1      181.91      196.33     12.11 o 
  -7  -6   1        6.50        8.37      2.04 o 
  -6  -6   1        7.24        3.71      2.59 o 
  -5  -6   1       79.91       67.16      4.47 o 
  -4  -6   1        0.81       -0.43      0.82 o 
  -3  -6   1       61.04       59.25      2.21 o 
  -2  -6   1        4.54        4.86      0.74 o 
  -1  -6   1        0.00       -0.04      0.37 o 
   0  -6   1       27.93       27.69      1.70 o 
   1  -6   1       63.53       73.20      2.23 o 
   2  -6   1       83.78       76.69      6.05 o 
   3  -6   1       25.22       18.54      2.63 o 
   4  -6   1      633.33      617.90     24.22 o 
   5  -6   1        1.04        0.82      2.02 o 
   6  -6   1       27.09       25.97      3.77 o 
  -8  -5   1       38.54       46.42      4.89 o 
  -7  -5   1       14.46        6.47      1.80 o 
  -6  -5   1       61.55       63.09      4.88 o 
  -5  -5   1       46.85       40.10      6.34 o 
  -4  -5   1       37.24       33.74      1.84 o 
  -3  -5   1       19.16       23.54      2.61 o 
  -2  -5   1     1141.43     1205.83     11.62 o 
  -1  -5   1       16.40       17.82      1.28 o 
   0  -5   1      289.79      297.81      4.73 o 
   1  -5   1        2.00        0.99      0.45 o 
   2  -5   1        3.30        1.67      1.01 o 
   3  -5   1       93.26       89.67      5.05 o 
   4  -5   1       12.46        9.95      3.03 o 
   5  -5   1        0.94        1.34      1.11 o 
   6  -5   1       35.96       28.46      3.87 o 
   7  -5   1      108.29      107.38      8.03 o 
  -8  -4   1       29.98       44.97      6.63 o 
  -7  -4   1       15.01        9.70      3.17 o 
  -6  -4   1        0.02        2.19      0.96 o 
  -5  -4   1       52.45       43.41      3.77 o 
  -4  -4   1        0.01        0.29      0.54 o 
  -3  -4   1      279.35      330.22      7.57 o 
  -2  -4   1     1097.57     1206.83     11.12 o 
  -1  -4   1       13.05       10.56      0.97 o 
   0  -4   1      105.21      110.19      2.45 o 
   1  -4   1       11.43       13.29      0.76 o 
   2  -4   1        0.80       -0.40      0.48 o 
   3  -4   1       47.05       42.57      6.77 o 
   4  -4   1      207.10      197.12      6.69 o 
   5  -4   1       17.49       21.12      5.77 o 
   6  -4   1      260.87      280.17      9.56 o 
   7  -4   1        0.61        1.27      1.87 o 
  -8  -3   1        5.63        4.61      2.88 o 
  -7  -3   1        0.17        0.76      1.11 o 
  -6  -3   1       56.05       52.28      4.38 o 
  -5  -3   1       65.69       60.04      3.94 o 
  -4  -3   1      130.31      146.66      3.65 o 
  -3  -3   1      735.40      893.16     11.08 o 
  -2  -3   1      327.97      368.73      5.23 o 
  -1  -3   1       85.30       95.60      1.99 o 
   0  -3   1       87.85       88.15      2.80 o 
   1  -3   1      249.74      242.91      3.75 o 
   2  -3   1        0.22       -0.03      0.25 o 
   3  -3   1      133.26      131.22      2.61 o 
   4  -3   1       14.82       15.03      2.21 o 
   5  -3   1      259.49      273.50      8.33 o 
   6  -3   1       92.65       98.18      5.82 o 
   7  -3   1        1.23        3.17      1.63 o 
   8  -3   1        2.28        0.86      3.46 o 
  -8  -2   1       11.90       20.47      4.61 o 
  -7  -2   1       26.69       19.03      4.32 o 
  -6  -2   1        1.46        1.02      0.80 o 
  -5  -2   1       53.35       45.57      3.33 o 
  -4  -2   1        4.05        2.40      0.67 o 
  -3  -2   1     2047.05     2323.91     22.33 o 
  -2  -2   1       96.72       96.08      2.40 o 
  -1  -2   1     1114.89     1111.48     10.53 o 
   0  -2   1      489.19      480.17      4.75 o 
   1  -2   1      336.39      345.91      5.79 o 
   2  -2   1        1.94        1.47      0.31 o 
   3  -2   1       36.16       30.00      2.50 o 
   4  -2   1        9.66       12.44      1.36 o 
   5  -2   1        4.56        5.91      1.63 o 
   6  -2   1      779.07      831.78     16.39 o 
   7  -2   1       11.60        9.78      2.34 o 
   8  -2   1        9.23        6.85      2.66 o 
  -8  -1   1       10.59        7.78      3.75 o 
  -7  -1   1        1.85       -1.44      1.44 o 
  -6  -1   1       25.95       19.11      1.98 o 
  -5  -1   1       12.90       11.08      1.86 o 
  -4  -1   1       14.15       17.26      1.53 o 
  -3  -1   1      894.64     1014.72     12.39 o 
  -2  -1   1      563.03      570.04      5.90 o 
  -1  -1   1     4941.34     5032.42     48.84 o 
   0  -1   1      989.75      964.04      7.24 o 
   1  -1   1        1.01        0.22      0.14 o 
   2  -1   1        3.49        4.67      0.49 o 
   3  -1   1       20.88       19.97      1.53 o 
   4  -1   1       38.24       36.13      2.09 o 
   5  -1   1      751.37      781.84     16.29 o 
   6  -1   1      101.72      104.75      5.38 o 
   7  -1   1      152.76      149.20      9.37 o 
   8  -1   1        0.63        2.04      2.13 o 
  -8   0   1        1.36        3.17      3.46 o 
  -7   0   1       10.06       12.64      3.03 o 
  -6   0   1      119.00      122.64      5.25 o 
  -5   0   1        0.49        0.37      0.59 o 
  -4   0   1      108.61      116.08      3.26 o 
  -3   0   1       63.77       70.51      2.19 o 
  -2   0   1        0.25       -0.19      0.19 o 
  -1   0   1      651.91      652.29      6.70 o 
   0   0   1        3.26        3.27      0.36 o 
   1   0   1      516.63      526.23      5.70 o 
   2   0   1      225.49      223.45      3.37 o 
   3   0   1      735.50      735.13      8.25 o 
   4   0   1        0.39        0.29      0.61 o 
   5   0   1      223.69      227.43      5.32 o 
   6   0   1      123.81      132.66      5.70 o 
   7   0   1        0.05        1.86      2.02 o 
   8   0   1        4.54        8.65      4.04 o 
  -8   1   1       11.79       10.96      4.61 o 
  -7   1   1        1.86        2.37      1.31 o 
  -6   1   1        5.12        4.07      2.74 o 
  -5   1   1       17.29       13.55      2.88 o 
  -4   1   1      110.65      114.05      3.30 o 
  -3   1   1       27.85       26.31      1.65 o 
  -2   1   1      325.50      309.70      4.99 o 
  -1   1   1     1232.81     1219.34      9.49 o 
   0   1   1      414.59      435.68      5.52 o 
   1   1   1     5558.80     5549.16    114.45 o 
   2   1   1        4.36        4.43      0.54 o 
   3   1   1        0.34        0.78      0.42 o 
   4   1   1      304.65      287.93      5.21 o 
   5   1   1        0.00       -0.38      0.67 o 
   6   1   1        9.99        7.50      2.31 o 
   7   1   1       34.43       38.28      4.15 o 
  -8   2   1        0.77        1.44      3.46 o 
  -7   2   1        5.91        6.66      2.45 o 
  -6   2   1       19.14       22.09      2.98 o 
  -5   2   1       12.05        7.46      1.83 o 
  -4   2   1        6.70        8.38      1.11 o 
  -3   2   1      256.14      274.21      4.46 o 
  -2   2   1        0.97        0.45      0.25 o 
  -1   2   1    22180.85    21329.98    427.83 o 
   0   2   1      550.48      538.27      4.91 o 
   1   2   1      321.09      311.81      3.59 o 
   2   2   1     2891.56     2983.51     22.07 o 
   3   2   1        7.34        7.07      0.88 o 
   4   2   1       31.77       35.27      2.15 o 
   5   2   1       18.68       20.64      1.94 o 
   6   2   1       21.97       19.63      1.98 o 
   7   2   1        0.36        2.88      1.44 o 
  -8   3   1        9.74       -1.73      1.73 o 
  -7   3   1        6.26        4.18      1.87 o 
  -6   3   1        2.63        2.31      1.43 o 
  -5   3   1        1.95        2.12      1.15 o 
  -4   3   1        0.01       -0.29      0.61 o 
  -3   3   1      513.43      511.66      6.16 o 
  -2   3   1      145.53      166.79      4.68 o 
  -1   3   1     1148.75     1174.97     13.56 o 
   0   3   1    29315.84    27584.20    647.14 o 
   1   3   1     1029.10     1026.34      8.98 o 
   2   3   1      278.29      288.79      4.18 o 
   3   3   1        0.85        4.96      0.80 o 
   4   3   1        0.22        0.98      0.59 o 
   5   3   1        1.86        1.06      0.90 o 
   6   3   1       35.24       33.21      5.33 o 
   7   3   1        1.17       -0.51      0.90 o 
  -7   4   1        1.20        0.27      1.73 o 
  -6   4   1        1.17        1.32      1.38 o 
  -5   4   1       63.33       63.43      5.05 o 
  -4   4   1        4.24        2.88      1.22 o 
  -3   4   1       32.91       35.17      4.61 o 
  -2   4   1      741.27      859.95     15.42 o 
  -1   4   1       29.49       31.83      3.75 o 
   0   4   1     1089.18     1138.56     12.32 o 
   1   4   1      512.27      488.15     12.38 o 
   2   4   1      631.22      671.25      7.40 o 
   3   4   1        1.75        4.11      0.76 o 
   4   4   1      114.82      116.89      3.37 o 
   5   4   1       22.03       16.67      1.71 o 
   6   4   1       39.45       33.80      3.36 o 
   7   4   1       19.48       16.53      3.60 o 
  -7   5   1       46.67       39.73      5.33 o 
  -6   5   1       41.73       41.53      4.58 o 
  -5   5   1        0.32       -0.52      1.15 o 
  -4   5   1       74.92       75.97      4.63 o 
  -3   5   1       41.65       34.02      4.61 o 
  -2   5   1       14.41       16.30      2.31 o 
  -1   5   1      520.75      536.69      6.28 o 
   0   5   1      466.45      483.20      7.35 o 
   1   5   1       15.90       11.87      1.10 o 
   2   5   1      406.24      420.10      5.91 o 
   3   5   1       16.05       22.40      3.17 o 
   4   5   1       22.31       24.00      1.92 o 
   5   5   1       81.67       81.45      3.13 o 
   6   5   1        0.02       -0.61      0.61 o 
   7   5   1        0.85       -0.29      1.44 o 
   8   5   1       20.69       25.37      5.19 o 
  -7   6   1        0.36        0.86      2.02 o 
  -6   6   1      113.68      122.36      6.72 o 
  -5   6   1       37.67       33.51      3.81 o 
  -4   6   1        0.03       -0.90      0.90 o 
  -3   6   1        0.20        1.73      1.44 o 
  -2   6   1        5.46        4.82      1.44 o 
  -1   6   1        2.28        3.78      0.54 o 
   0   6   1      463.41      526.51      8.24 o 
   1   6   1      182.87      187.83      7.10 o 
   2   6   1       16.14       13.21      1.33 o 
   3   6   1       14.00       20.67      1.82 o 
   4   6   1        0.24       -0.50      0.50 o 
   5   6   1       28.78       24.05      2.75 o 
   6   6   1        9.39       11.38      2.13 o 
   7   6   1       14.22       11.53      3.46 o 
   8   6   1       22.25       25.08      5.19 o 
  -6   7   1       68.39       78.34      6.64 o 
  -5   7   1        0.01        1.87      1.59 o 
  -4   7   1       10.63        9.33      1.93 o 
  -3   7   1        6.33        4.90      2.31 o 
  -2   7   1       11.08       15.55      2.34 o 
  -1   7   1      195.04      195.63      6.20 o 
   0   7   1      376.68      383.17      8.24 o 
   1   7   1      569.07      593.45      8.02 o 
   2   7   1     1870.45     2060.48     18.79 o 
   3   7   1        5.40        5.48      1.00 o 
   4   7   1       84.72       71.59      3.85 o 
   5   7   1        8.18        4.68      1.59 o 
   6   7   1       95.33       81.59      6.05 o 
   7   7   1       65.05       74.67      8.94 o 
   8   7   1       11.33       15.57      3.75 o 
  -6   8   1      117.40      120.62      8.52 o 
  -5   8   1       75.91       75.41     10.67 o 
  -4   8   1       18.41       18.17      3.06 o 
  -3   8   1        3.61        4.32      2.02 o 
  -2   8   1       20.21       17.87      4.32 o 
  -1   8   1       57.67       64.83      3.77 o 
   0   8   1       31.22       30.48      2.60 o 
   1   8   1      200.96      213.47      4.80 o 
   2   8   1       19.13       17.06      1.68 o 
   3   8   1      173.72      180.74      4.61 o 
   4   8   1        2.82        2.41      1.15 o 
   5   8   1        5.46        3.17      1.22 o 
   6   8   1        0.29        1.62      1.11 o 
   7   8   1       12.70       13.55      4.04 o 
   8   8   1        0.13       -0.86      2.31 o 
  -5   9   1       10.80       15.68      3.25 o 
  -4   9   1        5.21        3.32      1.63 o 
  -3   9   1        0.78        4.90      2.31 o 
  -2   9   1        0.33       -0.80      0.90 o 
  -1   9   1        9.84        9.70      2.02 o 
   0   9   1       25.41       28.42      3.06 o 
   1   9   1      398.55      407.94      7.28 o 
   2   9   1       53.75       58.17      3.67 o 
   3   9   1       37.19       41.38      3.91 o 
   4   9   1        2.57        2.79      1.03 o 
   5   9   1        4.97        3.75      1.73 o 
   6   9   1        9.07        1.73      2.02 o 
   7   9   1        0.09       -1.73      1.73 o 
  -4  10   1       20.65       14.77      2.83 o 
  -3  10   1        1.30       -0.55      4.18 o 
  -2  10   1       14.94       19.44      3.03 o 
  -1  10   1       11.34       14.65      2.49 o 
   0  10   1        0.58        1.44      0.96 o 
   1  10   1      181.43      184.38      4.98 o 
   2  10   1        0.23        0.55      0.62 o 
   3  10   1       22.04       26.79      2.95 o 
   4  10   1        8.68        8.76      4.32 o 
   5  10   1        7.02        3.94      1.52 o 
   6  10   1       20.37       14.99      4.04 o 
   7  10   1       73.03       75.25      8.94 o 
  -4  11   1        1.06       -1.36      1.72 o 
  -3  11   1        9.45       10.06      2.45 o 
  -2  11   1        9.85       14.41      4.04 o 
  -1  11   1        9.47        7.89      1.93 o 
   0  11   1        0.00        0.00      1.15 o 
   1  11   1       10.22        5.04      2.02 o 
   2  11   1       22.57       26.18      2.57 o 
   3  11   1        5.55        4.78      1.87 o 
   4  11   1       57.35       51.10      4.90 o 
   5  11   1       32.75       26.40      3.36 o 
   6  11   1       16.33       17.59      4.32 o 
   7  11   1      149.58      157.41     11.53 o 
  -3  12   1       17.48       10.50      2.75 o 
  -2  12   1       35.41       34.02      6.34 o 
  -1  12   1        3.09        2.31      1.22 o 
   0  12   1       45.51       47.33      4.50 o 
   1  12   1        7.40        7.50      2.02 o 
   2  12   1        0.07       -0.40      1.01 o 
   3  12   1        6.22        9.68      2.04 o 
   4  12   1        3.94        6.49      1.83 o 
   5  12   1      130.74      114.16      8.65 o 
   6  12   1       26.71       11.24      4.04 o 
  -2  13   1       16.86       10.96      3.75 o 
  -1  13   1        1.49        1.13      1.31 o 
   0  13   1        1.68        1.44      2.02 o 
   1  13   1       16.21       17.30      4.04 o 
   2  13   1       14.11       17.30      4.32 o 
   3  13   1        0.72        0.62      1.31 o 
   4  13   1        2.25        2.94      3.32 o 
   5  13   1        3.72        1.15      2.31 o 
  -1  14   1        0.10        2.02      2.88 o 
   0  14   1       10.90       12.76      2.83 o 
   1  14   1        3.11        2.31      2.88 o 
   2  14   1       28.60       27.39      5.77 o 
   3  14   1        5.48        6.34      2.59 o 
   4  14   1        2.97        1.73      2.02 o 
   5  14   1       68.52       77.55      9.23 o 
   1  15   1       15.66       20.47      4.90 o 
   2  15   1        1.28        0.00      2.31 o 
  -4 -14   2       11.87       12.40      2.88 o 
  -3 -14   2        7.69        4.61      2.88 o 
  -1 -14   2       64.39       68.90      9.51 o 
  -5 -13   2        0.92       -1.29      1.73 o 
  -4 -13   2       19.78       17.19      2.85 o 
  -3 -13   2       14.88       10.67      3.46 o 
  -2 -13   2        2.43        1.44      2.02 o 
  -1 -13   2      119.11      118.20     12.11 o 
   0 -13   2       12.44       10.67      3.75 o 
   1 -13   2        0.14       -0.86      2.31 o 
   2 -13   2       46.41       37.48      6.34 o 
  -6 -12   2       60.77       76.26      6.49 o 
  -5 -12   2        7.46        6.45      1.93 o 
  -4 -12   2        0.57        1.42      4.18 o 
  -3 -12   2        8.88        1.56      1.44 o 
  -2 -12   2        9.35        6.34      2.59 o 
  -1 -12   2       32.19       32.00      6.05 o 
   0 -12   2        2.85       -0.29      2.02 o 
   1 -12   2        4.01        2.92      1.65 o 
   2 -12   2       78.54       68.69     10.09 o 
   3 -12   2        0.72        6.92      3.46 o 
  -6 -11   2       78.78       83.19      6.62 o 
  -5 -11   2        0.37       -0.36      1.30 o 
  -4 -11   2        0.86       -1.02      1.02 o 
  -3 -11   2        8.10        5.86      1.87 o 
  -2 -11   2      137.88      146.19      8.07 o 
  -1 -11   2       85.44       87.07      9.23 o 
   0 -11   2       75.08       73.52      8.65 o 
   1 -11   2       15.68       11.78      3.89 o 
   2 -11   2        0.83        0.88      2.45 o 
   3 -11   2        0.03        0.65      1.73 o 
  -7 -10   2      210.20      247.83      9.87 o 
  -6 -10   2       15.65       16.52      2.83 o 
  -5 -10   2        2.78        2.15      2.02 o 
  -4 -10   2        5.66        5.63      1.52 o 
  -3 -10   2        2.77        1.59      1.02 o 
  -2 -10   2      190.25      199.74      6.98 o 
  -1 -10   2      103.12      108.68     10.81 o 
   0 -10   2       59.73       49.59      6.63 o 
   1 -10   2      153.10      146.55      6.28 o 
   2 -10   2       71.23       70.37      5.58 o 
   3 -10   2        0.62        1.63      1.52 o 
   4 -10   2       19.97       24.45      3.73 o 
  -7  -9   2       38.48       44.90      8.79 o 
  -6  -9   2        0.33        0.84      1.31 o 
  -5  -9   2        0.02        0.96      0.90 o 
  -4  -9   2       17.43       18.49      2.75 o 
  -3  -9   2       30.96       36.74      3.56 o 
  -2  -9   2      124.54      118.60      5.12 o 
  -1  -9   2        4.99        6.12      1.17 o 
   0  -9   2       10.21        8.65      2.88 o 
   1  -9   2       71.71       63.99      6.05 o 
   2  -9   2       32.33       30.89      3.53 o 
   3  -9   2        2.99        2.56      1.59 o 
   4  -9   2        0.54        1.11      1.38 o 
   5  -9   2        0.07        1.36      2.08 o 
  -7  -8   2        0.34        0.12      1.17 o 
  -6  -8   2        0.17        1.11      2.02 o 
  -5  -8   2       19.10       20.65      2.83 o 
  -4  -8   2      139.40      117.14     11.24 o 
  -3  -8   2        0.65        1.44      0.90 o 
  -2  -8   2        8.71        6.65      1.44 o 
  -1  -8   2        8.25       10.59      1.31 o 
   0  -8   2       69.98       73.60      2.89 o 
   1  -8   2        6.13        3.75      2.31 o 
   2  -8   2        2.61        2.37      1.31 o 
   3  -8   2        2.61        1.15      1.87 o 
   4  -8   2        5.64        5.36      1.87 o 
   5  -8   2       28.59       26.69      4.90 o 
  -8  -7   2       58.57       77.70      6.52 o 
  -7  -7   2       52.58       49.83     15.86 o 
  -6  -7   2        2.87        1.87      1.30 o 
  -5  -7   2        1.49        1.49      1.11 o 
  -4  -7   2        7.30        8.98      1.87 o 
  -3  -7   2        6.63        4.92      1.22 o 
  -2  -7   2       35.95       34.95      1.99 o 
  -1  -7   2       27.22       39.71      2.19 o 
   0  -7   2        0.09        0.31      0.55 o 
   1  -7   2      177.21      203.25      9.80 o 
   2  -7   2       92.46       86.70      4.43 o 
   3  -7   2       14.05       11.82      2.34 o 
   4  -7   2      112.44      110.79      5.79 o 
   5  -7   2        9.54       14.39      2.70 o 
   6  -7   2       21.93       20.73      3.52 o 
  -8  -6   2       32.65       40.51      4.58 o 
  -7  -6   2        0.64       -0.80      1.31 o 
  -6  -6   2      111.93       97.51      5.82 o 
  -5  -6   2      544.42      471.77     11.30 o 
  -4  -6   2       17.19       16.28      2.34 o 
  -3  -6   2        0.93       -0.61      0.61 o 
  -2  -6   2       32.15       33.88      3.09 o 
  -1  -6   2       17.70       19.68      1.51 o 
   0  -6   2       45.15       45.72      2.07 o 
   1  -6   2       20.77       22.55      1.81 o 
   2  -6   2        2.43        0.83      0.90 o 
   3  -6   2       54.05       58.63      4.56 o 
   4  -6   2       19.52       16.43      2.75 o 
   5  -6   2        2.30        1.69      1.38 o 
   6  -6   2       59.94       55.89      5.70 o 
  -8  -5   2        8.58        5.59      1.92 o 
  -7  -5   2        2.58        0.84      2.59 o 
  -6  -5   2      141.91      116.25      5.71 o 
  -5  -5   2       28.73       16.77      4.04 o 
  -4  -5   2        6.32        1.09      0.90 o 
  -3  -5   2       44.46       45.14      1.71 o 
  -2  -5   2       85.83       87.08      2.24 o 
  -1  -5   2       51.68       51.13      1.91 o 
   0  -5   2       26.85       29.51      1.86 o 
   1  -5   2       89.26       85.49      2.74 o 
   2  -5   2      159.22      162.90      5.38 o 
   3  -5   2      824.36      844.31     14.64 o 
   4  -5   2       13.80       14.90      2.74 o 
   5  -5   2      169.20      164.83      7.01 o 
   6  -5   2       41.52       41.36      4.58 o 
   7  -5   2       15.00       12.46      3.04 o 
  -8  -4   2        0.78       -0.89      1.31 o 
  -7  -4   2        2.42        0.27      1.31 o 
  -6  -4   2      365.18      334.26      9.68 o 
  -5  -4   2        3.24        0.22      0.74 o 
  -4  -4   2       49.00       46.04      6.20 o 
  -3  -4   2        1.04        1.73      0.47 o 
  -2  -4   2       37.46       35.16      1.22 o 
  -1  -4   2      235.92      243.97      3.93 o 
   0  -4   2       26.54       23.63      1.52 o 
   1  -4   2       43.04       42.16      1.58 o 
   2  -4   2      109.35      100.20      3.94 o 
   3  -4   2      421.14      453.93      9.67 o 
   4  -4   2      179.37      178.24      6.40 o 
   5  -4   2       14.95       16.81      2.63 o 
   6  -4   2       45.69       43.42      7.64 o 
   7  -4   2        4.85        6.51      2.35 o 
  -8  -3   2       69.91       72.07      8.94 o 
  -7  -3   2        4.89        7.89      1.93 o 
  -6  -3   2       17.37       15.26      2.54 o 
  -5  -3   2       56.36       66.02      3.77 o 
  -4  -3   2       56.12       67.04      3.09 o 
  -3  -3   2       52.16       63.61      1.95 o 
  -2  -3   2        0.18        0.58      0.61 o 
  -1  -3   2       85.20       84.12      1.89 o 
   0  -3   2       52.40       56.85      2.08 o 
   1  -3   2       45.42       51.31      1.97 o 
   2  -3   2      817.16      811.14      6.88 o 
   3  -3   2       13.70       15.30      0.97 o 
   4  -3   2      497.77      492.81     10.59 o 
   5  -3   2       28.89       21.83      2.85 o 
   6  -3   2       70.80       73.30      5.70 o 
   7  -3   2       76.62       84.38      7.78 o 
  -8  -2   2        2.96        4.32      2.59 o 
  -7  -2   2       76.12       64.29      7.78 o 
  -6  -2   2      127.95      135.60      6.49 o 
  -5  -2   2        7.73        5.43      1.08 o 
  -4  -2   2       40.51       56.79      2.27 o 
  -3  -2   2       78.71       94.85      2.37 o 
  -2  -2   2     1224.60     1318.09     11.96 o 
  -1  -2   2      128.67      110.02      1.67 o 
   0  -2   2      949.81      954.03      8.27 o 
   1  -2   2        6.65        7.77      0.60 o 
   2  -2   2        3.63        4.61      0.51 o 
   3  -2   2       39.72       39.46      1.45 o 
   4  -2   2        3.67        3.15      1.03 o 
   5  -2   2      269.58      287.13      8.46 o 
   6  -2   2       94.22      101.50      5.40 o 
   7  -2   2       94.15       95.65      6.02 o 
   8  -2   2       24.42       21.62      4.61 o 
  -7  -1   2       85.09       78.99      8.65 o 
  -6  -1   2       65.03       69.99      5.22 o 
  -5  -1   2       13.57       11.32      1.88 o 
  -4  -1   2       98.09      119.03      3.87 o 
  -3  -1   2      324.35      373.97      6.10 o 
  -2  -1   2      350.84      393.03      4.58 o 
  -1  -1   2      292.77      315.88      4.99 o 
   0  -1   2      122.08      103.40      1.74 o 
   1  -1   2      120.55      115.19      1.78 o 
   2  -1   2      484.68      493.62      4.99 o 
   3  -1   2       96.08       94.64      2.23 o 
   4  -1   2      213.91      224.34      3.94 o 
   5  -1   2       87.61       95.89      7.64 o 
   6  -1   2      126.09      133.73      6.01 o 
   7  -1   2        4.33        2.75      1.52 o 
   8  -1   2       50.12       54.78      7.78 o 
  -8   0   2        8.04        0.29      3.75 o 
  -6   0   2        3.53        6.60      1.52 o 
  -5   0   2        1.41        0.07      1.17 o 
  -4   0   2      198.24      230.94      4.72 o 
  -3   0   2      376.38      458.45      6.16 o 
  -2   0   2       36.07       26.55      2.88 o 
  -1   0   2      254.00      242.48      3.39 o 
   0   0   2      986.14     1048.02     10.93 o 
   1   0   2      722.16      731.02      5.58 o 
   2   0   2      139.79      149.33      2.41 o 
   3   0   2        5.75        6.28      0.75 o 
   4   0   2        0.07        0.02      0.39 o 
   5   0   2      475.94      498.38      6.90 o 
   6   0   2      535.71      548.19     12.21 o 
   7   0   2        1.78        4.02      1.52 o 
   8   0   2       16.68       16.43      4.32 o 
  -8   1   2        5.75       14.70      5.19 o 
  -7   1   2       56.92       65.80      5.40 o 
  -6   1   2        0.83       -0.29      1.15 o 
  -5   1   2       24.52       22.34      1.98 o 
  -4   1   2      239.80      267.76      6.85 o 
  -3   1   2      673.19      759.49      8.53 o 
  -2   1   2      287.69      293.94      4.18 o 
  -1   1   2      836.34      879.93      7.59 o 
   0   1   2        7.74        8.98      0.49 o 
   1   1   2      142.67      143.30      1.84 o 
   2   1   2       16.79       14.23      1.00 o 
   3   1   2        3.68        2.44      0.54 o 
   4   1   2      226.06      208.99      4.44 o 
   5   1   2      217.38      204.18      4.98 o 
   6   1   2      771.74      792.63      9.95 o 
   7   1   2        9.80        5.22      1.87 o 
  -8   2   2        7.57        4.32      4.61 o 
  -7   2   2       20.59       18.31      2.95 o 
  -6   2   2        3.88        2.73      1.30 o 
  -5   2   2       19.95       19.68      2.54 o 
  -4   2   2        0.58        0.21      0.69 o 
  -3   2   2      748.90      820.36     11.68 o 
  -2   2   2       28.62       32.40      1.86 o 
  -1   2   2     5285.19     5443.43     81.73 o 
   0   2   2     1143.51     1119.54      8.92 o 
   1   2   2        9.33        6.47      0.47 o 
   2   2   2      861.72      861.06      9.81 o 
   3   2   2       16.99       12.18      1.10 o 
   4   2   2      209.69      191.76      4.21 o 
   5   2   2     1149.19     1145.32     13.20 o 
   6   2   2      113.23      108.58     12.97 o 
   7   2   2        2.96        3.75      1.44 o 
  -7   3   2       20.25       17.70      3.19 o 
  -6   3   2       21.26       20.41      2.91 o 
  -5   3   2       57.42       65.76      4.92 o 
  -4   3   2       98.95      100.30      4.43 o 
  -3   3   2        0.22        0.58      0.72 o 
  -2   3   2      494.76      512.12      5.93 o 
  -1   3   2     1035.52     1073.15      7.81 o 
   0   3   2     3337.44     3392.31     28.55 o 
   1   3   2        1.11        3.57      0.50 o 
   2   3   2       98.24      103.81      2.33 o 
   3   3   2       27.73       26.14      1.57 o 
   4   3   2        0.70        0.50      0.54 o 
   5   3   2      203.56      198.66      6.01 o 
   6   3   2        2.03        0.74      1.15 o 
  -7   4   2       21.55       12.26      2.61 o 
  -6   4   2       17.71       15.95      5.48 o 
  -5   4   2       30.06       23.15      2.98 o 
  -4   4   2       13.64       12.98      2.13 o 
  -3   4   2        3.66        2.02      1.02 o 
  -2   4   2       14.94       16.97      1.93 o 
  -1   4   2     1329.07     1381.08     10.49 o 
   0   4   2      335.67      353.08      3.91 o 
   1   4   2       20.74       13.50      1.05 o 
   2   4   2       36.99       38.21      1.59 o 
   3   4   2       64.85       68.25      2.28 o 
   4   4   2      178.20      155.72      3.91 o 
   5   4   2       15.36       15.84      1.70 o 
   6   4   2        0.46        0.47      0.71 o 
   7   4   2       39.85       31.71      5.19 o 
  -7   5   2        0.25       -0.53      3.03 o 
  -6   5   2        2.95        5.02      1.72 o 
  -5   5   2       10.22       12.74      3.32 o 
  -4   5   2       39.47       38.67      3.65 o 
  -3   5   2      135.21      145.01      5.49 o 
  -2   5   2      227.67      249.32     12.83 o 
  -1   5   2    11025.71    11775.78     67.74 o 
   0   5   2      864.93      939.86     10.99 o 
   1   5   2       58.26       57.19      2.15 o 
   2   5   2      569.40      599.48      8.45 o 
   3   5   2       16.26       11.11      1.21 o 
   4   5   2        1.05        0.58      0.54 o 
   5   5   2      174.55      167.66      6.97 o 
   6   5   2        8.17        8.14      1.38 o 
   7   5   2       16.65       17.30      4.04 o 
   8   5   2       85.25      107.82      8.65 o 
  -7   6   2        1.12        1.44      1.73 o 
  -6   6   2        3.36        4.07      2.31 o 
  -5   6   2       12.03        9.23      2.21 o 
  -4   6   2       18.67       16.07      2.49 o 
  -3   6   2       44.56       38.47      4.47 o 
  -2   6   2        0.53        1.54      0.90 o 
  -1   6   2     1292.71     1353.07     10.31 o 
   0   6   2      473.03      542.04     10.05 o 
   1   6   2      869.73      929.89     10.09 o 
   2   6   2      131.90      146.45      3.47 o 
   3   6   2        2.84        1.73      0.71 o 
   4   6   2        7.51        2.53      1.03 o 
   5   6   2       11.84        9.39      1.44 o 
   6   6   2        0.12        0.00      1.15 o 
   7   6   2       40.69       45.26      6.34 o 
   8   6   2        2.69        3.46      2.59 o 
  -6   7   2        0.06        1.17      1.72 o 
  -5   7   2        5.69        4.21      1.72 o 
  -4   7   2        0.12        0.46      0.96 o 
  -3   7   2        2.25        1.99      1.87 o 
  -2   7   2      859.36      933.11     27.10 o 
  -1   7   2       37.24       31.29      3.06 o 
   0   7   2      291.39      311.57      9.53 o 
   1   7   2       99.13       99.38      3.04 o 
   2   7   2       61.97       68.96      3.48 o 
   3   7   2        9.69        7.85      1.21 o 
   4   7   2       84.70       82.20      3.14 o 
   5   7   2       43.16       45.43      3.94 o 
   6   7   2       67.26       57.37      6.92 o 
   8   7   2       74.78       91.97     10.38 o 
  -6   8   2       40.23       38.87      6.77 o 
  -5   8   2        0.16       -1.47      2.74 o 
  -4   8   2       22.40       19.05      3.75 o 
  -3   8   2        9.19        5.21      1.59 o 
  -2   8   2       30.37       33.97      5.48 o 
  -1   8   2       25.82       32.21      4.76 o 
   0   8   2       96.53       95.70      3.14 o 
   1   8   2      103.64      105.25      3.37 o 
   2   8   2       87.68       81.12      3.00 o 
   3   8   2       13.21       15.14      2.82 o 
   4   8   2       16.81       18.91      1.91 o 
   5   8   2       68.18       66.26      4.27 o 
   6   8   2       19.54       25.95      4.90 o 
   8   8   2        7.12        8.07      3.46 o 
  -5   9   2       17.31       15.18      4.04 o 
  -4   9   2        0.89       -1.02      1.02 o 
  -3   9   2       21.97       25.08      4.90 o 
  -2   9   2       62.32       58.55      4.88 o 
  -1   9   2        5.80        5.78      1.59 o 
   0   9   2       41.42       36.90      3.47 o 
   1   9   2      413.99      449.95      7.61 o 
   2   9   2       18.43       16.43      1.77 o 
   3   9   2       12.39       15.89      3.34 o 
   4   9   2        0.27        1.61      0.96 o 
   5   9   2       71.90       70.77      5.62 o 
   6   9   2       73.69       78.13      8.65 o 
   7   9   2        0.05       -0.29      1.73 o 
  -5  10   2        0.05       -0.25      1.48 o 
  -4  10   2        6.80        8.03      2.45 o 
  -3  10   2        0.00        3.46      2.02 o 
  -2  10   2       40.80       38.06      3.97 o 
  -1  10   2       32.57       25.51      5.48 o 
   0  10   2      272.51      284.99      8.55 o 
   1  10   2      222.42      226.37     12.25 o 
   2  10   2      478.03      508.56     11.01 o 
   3  10   2        3.55        3.11      1.64 o 
   4  10   2      135.29      128.60      5.46 o 
   5  10   2       12.19        8.07      3.17 o 
   7  10   2       29.62       21.62      4.90 o 
  -4  11   2        9.28        9.70      3.32 o 
  -3  11   2        0.96       -1.73      1.73 o 
  -2  11   2        1.38       -1.02      1.02 o 
  -1  11   2        4.50        3.75      1.43 o 
   0  11   2      143.53      157.73      6.60 o 
   1  11   2       43.76       37.82      3.73 o 
   2  11   2        2.42        1.87      1.02 o 
   3  11   2        1.62       -0.29      1.15 o 
   4  11   2       15.35       14.41      3.17 o 
   6  11   2       10.17       15.57      4.04 o 
   7  11   2       12.63       10.09      3.75 o 
  -3  12   2        6.70        9.23      2.29 o 
  -2  12   2        0.01       -1.22      1.22 o 
  -1  12   2       10.00       10.23      2.24 o 
   0  12   2        2.29        2.40      1.31 o 
   1  12   2       44.20       43.72      4.27 o 
   2  12   2       33.17       36.15      2.80 o 
   3  12   2       72.05       78.86      4.48 o 
   4  12   2        0.06        4.32      2.31 o 
   5  12   2        3.26        0.86      2.31 o 
   6  12   2        9.15        8.65      3.17 o 
  -2  13   2        0.89        1.15      2.59 o 
  -1  13   2        0.01        0.40      2.31 o 
   0  13   2        3.21        2.36      1.44 o 
   1  13   2        5.74        4.27      2.74 o 
   2  13   2        0.27        2.02      1.73 o 
   3  13   2       32.43       43.45      5.19 o 
   4  13   2       43.73       48.15      6.63 o 
   5  13   2        0.00       -1.73      2.31 o 
   6  13   2        4.53        4.32      2.31 o 
  -1  14   2       15.15       23.79      3.97 o 
   0  14   2        0.25       -2.02      2.02 o 
   1  14   2        0.67       -1.44      2.02 o 
   2  14   2       13.19       16.72      4.04 o 
   3  14   2       15.16       11.24      2.88 o 
   4  14   2       83.25       85.05      9.23 o 
   5  14   2        7.56       17.01      4.32 o 
   0  15   2        0.01       -2.02      2.02 o 
   1  15   2        5.89        2.59      2.59 o 
   2  15   2        0.32       -0.86      2.31 o 
  -2 -14   3        0.05        0.58      2.02 o 
  -5 -13   3        0.04        2.16      1.22 o 
  -4 -13   3       15.92       17.47      2.85 o 
  -3 -13   3       80.31       68.04      8.94 o 
  -2 -13   3       67.80       72.94      9.23 o 
  -1 -13   3       77.40       84.18     10.38 o 
   0 -13   3        3.01        5.19      2.59 o 
   1 -13   3        3.74        4.04      2.59 o 
  -6 -12   3        0.30       -1.15      2.02 o 
  -5 -12   3       24.77       24.89      3.60 o 
  -4 -12   3       31.61       32.09      5.48 o 
  -3 -12   3      205.09      205.58      8.00 o 
  -2 -12   3       86.80       99.17     10.38 o 
  -1 -12   3       39.68       40.07      6.92 o 
   0 -12   3        0.00        2.59      2.31 o 
   1 -12   3        3.93        2.59      2.59 o 
   2 -12   3        6.89        7.64      3.03 o 
  -6 -11   3        2.27        0.52      3.03 o 
  -5 -11   3      123.07      127.11      6.62 o 
  -4 -11   3        9.60       12.63      2.21 o 
  -3 -11   3       33.05       40.58      4.15 o 
  -2 -11   3      829.62      889.75     17.02 o 
  -1 -11   3       20.92       14.70      3.75 o 
   0 -11   3       80.51      100.04     10.67 o 
   1 -11   3       61.79       56.49      4.99 o 
   2 -11   3       22.64       20.65      3.09 o 
   3 -11   3        4.26        5.57      2.13 o 
  -7 -10   3      170.53      192.87     12.11 o 
  -6 -10   3        5.69        4.04      2.59 o 
  -5 -10   3        6.17        5.48      2.31 o 
  -4 -10   3        0.13        1.23      1.30 o 
  -3 -10   3        0.00       -0.10      2.45 o 
  -2 -10   3        4.95        3.55      2.02 o 
  -1 -10   3        5.61        5.62      1.59 o 
   0 -10   3       19.32       20.40      3.60 o 
   1 -10   3       68.25       65.03      5.12 o 
   2 -10   3       43.62       41.42      4.29 o 
   3 -10   3        1.96        5.14      1.59 o 
   4 -10   3        1.55        1.04      2.13 o 
  -7  -9   3       44.57       42.10      4.69 o 
  -6  -9   3       11.46       13.12      2.65 o 
  -5  -9   3        1.09        0.22      1.87 o 
  -4  -9   3        5.92        5.33      1.43 o 
  -3  -9   3        0.02       -0.58      0.82 o 
  -2  -9   3        3.59        3.66      1.22 o 
  -1  -9   3        0.71        0.58      1.15 o 
   0  -9   3       79.40       80.47      4.45 o 
   1  -9   3       31.29       24.22      2.91 o 
   2  -9   3       23.42       26.34      5.19 o 
   3  -9   3       15.63       16.43      2.83 o 
   4  -9   3        3.51        4.43      3.46 o 
   5  -9   3        9.34        4.04      4.32 o 
  -8  -8   3      408.43      476.26     19.60 o 
  -7  -8   3        5.82       10.04      3.60 o 
  -6  -8   3       48.40       50.04      4.99 o 
  -5  -8   3        0.78       -0.98      2.74 o 
  -4  -8   3       12.49       11.29      2.01 o 
  -3  -8   3       73.97       77.15      4.27 o 
  -2  -8   3      280.52      264.48      7.71 o 
  -1  -8   3       27.19       17.38      2.29 o 
   0  -8   3      411.39      404.66      7.13 o 
   1  -8   3        2.93        2.21      1.17 o 
   2  -8   3        7.25        5.31      1.72 o 
   3  -8   3        2.81        3.10      1.31 o 
   4  -8   3        2.14        2.59      1.73 o 
   5  -8   3        2.98        0.65      1.59 o 
  -8  -7   3       26.48       22.57      3.36 o 
  -7  -7   3       57.26       54.81      5.30 o 
  -6  -7   3        0.65        1.07      1.11 o 
  -5  -7   3        1.45        0.23      0.96 o 
  -4  -7   3       43.43       48.15      5.91 o 
  -3  -7   3       87.87       74.70      4.32 o 
  -2  -7   3      215.90      208.15      8.50 o 
  -1  -7   3       25.83       22.73      4.90 o 
   0  -7   3      593.51      648.72      8.96 o 
   1  -7   3        1.05        3.22      1.44 o 
   2  -7   3       71.62       74.87      6.77 o 
   3  -7   3       19.20       17.45      2.75 o 
   4  -7   3       71.10       71.92      5.79 o 
   5  -7   3        0.02       -1.11      1.11 o 
   6  -7   3        3.06        3.46      4.32 o 
  -8  -6   3        8.75        5.98      2.34 o 
  -7  -6   3        0.03        0.29      1.22 o 
  -6  -6   3        3.09        3.92      1.73 o 
  -5  -6   3        4.82        3.75      1.73 o 
  -4  -6   3        5.24        4.08      1.31 o 
  -3  -6   3       24.08       25.48      2.75 o 
  -2  -6   3      270.86      227.93      4.28 o 
  -1  -6   3       10.34        8.09      3.46 o 
   0  -6   3        6.06        5.32      0.93 o 
   1  -6   3       48.64       53.18      2.23 o 
   2  -6   3        1.69        2.52      1.11 o 
   3  -6   3        5.49        6.11      1.59 o 
   4  -6   3       18.89       17.34      2.85 o 
   5  -6   3        3.62        2.52      1.52 o 
   6  -6   3       18.25       17.50      3.19 o 
  -8  -5   3       24.74       25.13      3.77 o 
  -7  -5   3       12.18       16.43      2.85 o 
  -6  -5   3       11.92        6.60      2.02 o 
  -5  -5   3        0.00        0.00      1.02 o 
  -4  -5   3      153.21      129.59      5.30 o 
  -3  -5   3       33.48       38.37      3.15 o 
  -2  -5   3        0.17       -0.58      0.72 o 
  -1  -5   3      141.05      143.01      4.56 o 
   0  -5   3      425.64      448.88      6.45 o 
   1  -5   3        0.08       -0.25      0.25 o 
   2  -5   3        0.46        0.29      0.82 o 
   3  -5   3        1.02        0.64      0.90 o 
   4  -5   3       14.09       10.51      2.74 o 
   5  -5   3        7.88        5.93      1.80 o 
   6  -5   3       73.17       73.46      6.22 o 
   7  -5   3        2.74        2.59      3.75 o 
  -8  -4   3       16.27       23.04      3.53 o 
  -7  -4   3       27.69       26.22      3.56 o 
  -6  -4   3      164.87      144.87      6.42 o 
  -5  -4   3       64.45       49.63      4.28 o 
  -4  -4   3       26.61       29.08      2.95 o 
  -3  -4   3        9.51        6.02      1.31 o 
  -2  -4   3       49.36       42.83      2.74 o 
  -1  -4   3       73.24       79.32      2.13 o 
   0  -4   3      122.19      134.26      3.07 o 
   1  -4   3        0.00        0.25      0.37 o 
   2  -4   3      206.82      220.98      4.71 o 
   3  -4   3      115.12      112.66      4.76 o 
   4  -4   3      254.12      250.59      7.83 o 
   5  -4   3       38.51       33.16      3.77 o 
   6  -4   3       40.13       51.44      4.99 o 
   7  -4   3        3.79        4.63      2.59 o 
  -8  -3   3        3.02        1.73      2.31 o 
  -7  -3   3      155.82      127.19      8.94 o 
  -6  -3   3       59.64       46.82      4.18 o 
  -5  -3   3      611.85      545.47     11.72 o 
  -4  -3   3        9.69        8.48      1.72 o 
  -3  -3   3       21.78       23.93      2.45 o 
  -2  -3   3       58.58       53.22      2.65 o 
  -1  -3   3      252.71      270.78      3.68 o 
   0  -3   3       89.54       85.32      2.23 o 
   1  -3   3        6.32        6.58      0.80 o 
   2  -3   3      454.80      486.88      5.20 o 
   3  -3   3        3.04        3.52      0.59 o 
   4  -3   3       55.70       57.22      4.38 o 
   5  -3   3      165.22      161.86     12.83 o 
   6  -3   3      151.44      165.20      7.13 o 
   7  -3   3        0.16        0.81      1.59 o 
  -8  -2   3        0.74        2.31      2.59 o 
  -7  -2   3       57.20       54.58      4.89 o 
  -6  -2   3       95.18       83.76      4.68 o 
  -5  -2   3        3.60        3.59      1.31 o 
  -4  -2   3       54.25       66.80      2.97 o 
  -3  -2   3        7.38        6.12      0.83 o 
  -2  -2   3        2.73        5.51      1.15 o 
  -1  -2   3      592.23      586.34      5.61 o 
   0  -2   3       95.25       94.46      2.08 o 
   1  -2   3        3.80        2.58      0.45 o 
   2  -2   3      158.46      171.35      3.17 o 
   3  -2   3     2385.26     2605.50     18.78 o 
   4  -2   3       10.31       11.20      1.26 o 
   5  -2   3      145.73      141.43      5.91 o 
   6  -2   3       21.33       19.61      5.91 o 
   7  -2   3        3.74        2.85      1.59 o 
  -8  -1   3        0.75       -1.44      1.73 o 
  -7  -1   3        8.42        3.75      2.31 o 
  -6  -1   3       88.41       86.84      4.68 o 
  -5  -1   3        3.97        5.40      1.61 o 
  -4  -1   3       18.73       23.03      1.77 o 
  -3  -1   3      161.25      168.66      3.35 o 
  -2  -1   3       53.75       59.83      1.56 o 
  -1  -1   3      258.88      257.34      3.06 o 
   0  -1   3       56.25       51.69      1.85 o 
   1  -1   3      385.31      380.73      3.99 o 
   2  -1   3      585.79      625.41      6.80 o 
   3  -1   3      694.67      732.49      7.28 o 
   4  -1   3       18.45       20.59      1.49 o 
   5  -1   3        3.20        4.83      1.31 o 
   6  -1   3      157.34      160.62      6.62 o 
   7  -1   3        0.08       -0.95      2.88 o 
   8  -1   3        2.68        0.58      2.59 o 
  -8   0   3        1.69        2.59      3.46 o 
  -7   0   3       54.01       50.45      6.92 o 
  -6   0   3       24.22       24.64      2.77 o 
  -5   0   3       68.97       61.57      3.02 o 
  -4   0   3        0.37        0.53      0.83 o 
  -3   0   3      187.43      204.61      3.88 o 
  -2   0   3        1.75        0.83      0.42 o 
  -1   0   3      348.67      348.04      4.78 o 
   0   0   3      421.27      445.36      4.60 o 
   1   0   3       13.64       12.48      0.78 o 
   2   0   3      978.82     1010.44      8.86 o 
   3   0   3        3.14        2.68      0.53 o 
   4   0   3       15.41       18.62      1.41 o 
   5   0   3      244.93      238.94      4.64 o 
   6   0   3      210.04      223.01      7.54 o 
   7   0   3        0.09        0.86      2.02 o 
   8   0   3        2.87        3.17      2.59 o 
  -8   1   3        7.47       11.24      5.19 o 
  -7   1   3        5.80        8.07      3.17 o 
  -6   1   3       70.70       74.03      6.20 o 
  -5   1   3        1.18        2.56      1.01 o 
  -4   1   3      384.69      433.00      6.86 o 
  -3   1   3       87.27      118.78      3.81 o 
  -2   1   3       83.46       84.71      2.26 o 
  -1   1   3      226.00      215.75      3.15 o 
   0   1   3       37.97       35.40      0.93 o 
   1   1   3       40.13       39.60      1.02 o 
   2   1   3       46.40       50.86      1.53 o 
   3   1   3      406.83      418.26      5.19 o 
   4   1   3        5.35        5.41      0.85 o 
   5   1   3      546.77      566.50      9.86 o 
   6   1   3       23.71       23.97      2.32 o 
   7   1   3        0.03       -0.86      1.44 o 
   8   1   3       36.01       49.88      7.21 o 
  -8   2   3        6.37        4.04      4.04 o 
  -7   2   3       81.66       83.89     10.09 o 
  -6   2   3       31.21       27.86      3.32 o 
  -5   2   3        1.28       -0.86      2.02 o 
  -4   2   3      192.02      227.25      4.77 o 
  -3   2   3        2.79        1.57      0.54 o 
  -2   2   3       13.79       19.81      2.36 o 
  -1   2   3      182.68      204.59      3.03 o 
   0   2   3      286.77      268.31      6.95 o 
   1   2   3      122.17      114.47      2.38 o 
   2   2   3      318.93      332.14      4.40 o 
   3   2   3      117.30      124.26      4.49 o 
   4   2   3       18.55       15.61      1.44 o 
   5   2   3     1233.36     1161.55     51.98 o 
   6   2   3        0.05       -0.38      0.83 o 
   7   2   3        3.11        2.59      2.02 o 
  -7   3   3        4.11        3.91      1.80 o 
  -6   3   3       12.11       11.94      2.49 o 
  -5   3   3        3.41        1.36      1.11 o 
  -4   3   3       60.74       84.09      4.15 o 
  -3   3   3      179.53      202.99      4.00 o 
  -2   3   3       25.11       22.84      1.48 o 
  -1   3   3        4.92        7.46      0.64 o 
   0   3   3       80.16       84.54      1.68 o 
   1   3   3      234.46      235.59      3.18 o 
   2   3   3       32.64       33.23      1.31 o 
   3   3   3       51.45       55.33      1.99 o 
   4   3   3      238.23      227.48      4.78 o 
   5   3   3      700.35      682.11      9.78 o 
   6   3   3      486.50      490.25      7.70 o 
   7   3   3        2.08        1.44      1.00 o 
  -7   4   3       12.07       15.76      3.60 o 
  -6   4   3        0.49       -0.22      1.17 o 
  -5   4   3        3.88        1.86      1.30 o 
  -3   4   3       29.56       34.83      3.15 o 
  -2   4   3      927.91     1023.76     10.13 o 
  -1   4   3      529.16      540.94      5.21 o 
   0   4   3        2.55        4.54      0.75 o 
   1   4   3       86.16       80.29      5.12 o 
   2   4   3       94.45      101.70      3.89 o 
   3   4   3        0.88       -0.36      0.36 o 
   4   4   3     1623.70     1581.96     15.61 o 
   5   4   3      637.02      641.46      9.49 o 
   6   4   3      180.38      174.64      7.73 o 
   7   4   3        4.46        2.75      1.25 o 
  -7   5   3       17.10       20.60      3.60 o 
  -6   5   3        0.28       -0.67      1.31 o 
  -5   5   3       24.11       24.71      3.24 o 
  -4   5   3        0.48        0.00      1.15 o 
  -3   5   3       22.08       24.60      2.75 o 
  -2   5   3      297.27      322.00      4.45 o 
  -1   5   3      284.60      324.71      3.90 o 
   0   5   3       63.85       76.93      1.88 o 
   1   5   3        2.93        1.53      0.56 o 
   2   5   3      544.57      521.12      7.88 o 
   3   5   3        2.09        0.20      0.59 o 
   4   5   3      428.63      422.16      6.97 o 
   5   5   3      321.49      317.19      6.44 o 
   6   5   3       19.41       16.27      2.24 o 
   7   5   3       38.25       39.78      5.77 o 
   8   5   3        8.04        5.77      2.59 o 
  -7   6   3       22.04       21.05      4.61 o 
  -6   6   3        1.32        4.13      1.80 o 
  -5   6   3      117.36      112.99      5.82 o 
  -4   6   3       48.75       57.95      7.21 o 
  -3   6   3       40.66       34.59      3.36 o 
  -2   6   3      885.55      905.10     14.57 o 
  -1   6   3      341.73      361.98      8.06 o 
   0   6   3     1058.21     1156.86     15.02 o 
   1   6   3        0.80        0.04      0.37 o 
   2   6   3        0.33       -0.21      0.43 o 
   3   6   3      198.07      186.39      4.23 o 
   4   6   3        0.02       -0.20      0.63 o 
   5   6   3        7.86        6.43      2.13 o 
   6   6   3       18.52       14.82      2.21 o 
   7   6   3       11.01       13.26      3.75 o 
   8   6   3        5.18        8.65      2.88 o 
  -6   7   3       17.07       16.94      3.06 o 
  -5   7   3       25.83       19.04      3.19 o 
  -4   7   3       11.31        8.94      2.88 o 
  -3   7   3        6.19        7.08      1.87 o 
  -2   7   3      456.32      496.00     10.90 o 
  -1   7   3      697.70      755.24      8.95 o 
   0   7   3        3.34        4.50      0.69 o 
   1   7   3      307.69      295.38      5.43 o 
   2   7   3       57.48       56.16      3.11 o 
   3   7   3       27.63       27.00      2.00 o 
   4   7   3        1.54        1.13      0.76 o 
   5   7   3        4.92        5.84      1.21 o 
   6   7   3       13.58       22.20      4.32 o 
   7   7   3        8.48        8.07      3.17 o 
   8   7   3        9.66        5.77      2.59 o 
  -6   8   3        0.12       -1.48      1.48 o 
  -5   8   3        0.13       -0.58      2.02 o 
  -4   8   3       38.66       33.44      5.77 o 
  -3   8   3        7.90        9.81      2.04 o 
  -2   8   3      417.57      439.04     10.80 o 
  -1   8   3     1608.03     1753.79     73.37 o 
   0   8   3      607.85      662.63      7.49 o 
   1   8   3       18.90       16.68      1.60 o 
   2   8   3        2.00        0.77      0.67 o 
   3   8   3        1.47        1.42      0.76 o 
   4   8   3        4.34        4.91      1.63 o 
   5   8   3       24.67       21.05      4.32 o 
   6   8   3       24.75       34.88      5.77 o 
   7   8   3       80.67       82.45      9.23 o 
   8   8   3       34.06       46.42      7.50 o 
  -5   9   3       14.79        9.53      2.54 o 
  -4   9   3       11.83       11.24      3.46 o 
  -3   9   3       34.93       29.25      3.56 o 
  -2   9   3       11.41        8.45      1.87 o 
  -1   9   3      776.23      795.83     21.77 o 
   0   9   3      167.49      163.14      6.01 o 
   1   9   3      294.72      313.93      6.29 o 
   2   9   3       26.53       28.49      2.32 o 
   3   9   3       27.92       25.81      2.26 o 
   4   9   3       43.62       43.49      2.93 o 
   5   9   3      112.54      110.42      8.07 o 
   6   9   3        0.04       -1.44      1.44 o 
   7   9   3      142.52      138.96     10.67 o 
  -5  10   3        0.49       -1.15      1.43 o 
  -4  10   3        3.47        1.46      1.59 o 
  -3  10   3       45.31       36.08      4.47 o 
  -2  10   3      144.91      152.99      7.93 o 
  -1  10   3       66.11       66.75      7.93 o 
   0  10   3        4.32        8.03      2.16 o 
   1  10   3        4.96        4.27      0.81 o 
   2  10   3        0.00        0.09      0.97 o 
   3  10   3       23.18       21.41      2.09 o 
   4  10   3        6.67        5.09      1.26 o 
   5  10   3        1.75        1.15      2.31 o 
   6  10   3       29.45       30.27      5.77 o 
  -4  11   3        0.32       -0.29      1.63 o 
  -3  11   3        3.98        0.29      2.31 o 
  -2  11   3       54.33       52.94      4.99 o 
  -1  11   3       16.96       18.16      2.83 o 
   0  11   3        0.21        0.43      1.22 o 
   1  11   3      132.50      140.99      5.91 o 
   2  11   3        3.22        2.22      0.97 o 
   3  11   3        0.00        0.80      0.76 o 
   4  11   3        4.69        4.61      2.59 o 
   5  11   3        0.56        2.02      2.02 o 
   6  11   3       19.51       17.01      4.90 o 
   7  11   3        0.01       -1.73      2.02 o 
  -3  12   3        2.00        6.92      2.88 o 
  -2  12   3       52.88       44.65      4.76 o 
  -1  12   3       41.71       44.91      5.77 o 
   0  12   3      176.28      176.89      7.33 o 
   1  12   3      266.50      271.54      8.85 o 
   2  12   3        2.80        1.55      1.11 o 
   3  12   3       17.95       22.67      2.91 o 
   4  12   3        5.14        9.80      3.17 o 
   6  12   3      108.43      121.08      9.80 o 
  -2  13   3       11.41        6.84      2.45 o 
  -1  13   3        2.34        2.70      1.72 o 
   0  13   3       71.88       62.52      5.40 o 
   1  13   3       40.00       46.19      4.47 o 
   2  13   3       19.38       18.41      7.06 o 
   3  13   3        0.02        4.61      2.02 o 
   4  13   3       33.27       50.45      6.92 o 
   5  13   3        0.01       -1.15      1.73 o 
   6  13   3        4.50        9.23      3.46 o 
  -1  14   3       13.49        9.32      2.75 o 
   0  14   3       43.82       46.61      4.97 o 
   1  14   3        3.86        2.36      1.72 o 
   2  14   3       72.05       69.19      8.36 o 
   4  14   3       11.58        8.94      3.46 o 
   5  14   3        7.55        4.32      2.88 o 
   0  15   3        1.09        3.65      4.04 o 
   1  15   3        0.91        0.29      2.31 o 
  -4 -13   4       20.26       16.61      3.46 o 
  -3 -13   4        0.00        2.02      2.31 o 
  -2 -13   4       82.83       85.34     10.09 o 
  -1 -13   4       14.34       15.28      4.32 o 
   0 -13   4        0.22       -1.15      2.31 o 
  -5 -12   4        7.57        0.92      3.03 o 
  -4 -12   4        6.03        4.95      1.72 o 
  -3 -12   4       34.94       28.84      3.60 o 
  -2 -12   4        1.09        2.31      2.59 o 
  -1 -12   4       16.85       14.13      4.04 o 
   0 -12   4        0.25        3.75      2.31 o 
   1 -12   4        0.63       -2.59      2.59 o 
   2 -12   4        2.10       -1.44      2.59 o 
  -6 -11   4        9.60        7.10      2.13 o 
  -5 -11   4        6.31        4.67      1.87 o 
  -4 -11   4       73.43       74.48      5.99 o 
  -3 -11   4      288.33      276.92      9.32 o 
  -2 -11   4      157.54      142.41      6.23 o 
  -1 -11   4        3.00        2.31      2.02 o 
   0 -11   4        8.31        5.48      2.59 o 
   1 -11   4        1.18        2.02      2.02 o 
   2 -11   4        0.01        1.11      1.73 o 
   3 -11   4        0.26        2.25      2.21 o 
  -7 -10   4        0.01        0.29      1.73 o 
  -6 -10   4       34.01       31.50      4.06 o 
  -5 -10   4        2.77        3.32      1.43 o 
  -4 -10   4        1.90        3.64      1.15 o 
  -3 -10   4        9.13        7.33      1.80 o 
  -2 -10   4       99.16       94.35      5.05 o 
  -1 -10   4      127.51      121.95      8.94 o 
   0 -10   4        0.06       -1.44      1.44 o 
   1 -10   4        1.69        1.02      2.02 o 
   2 -10   4        0.16       -0.58      1.02 o 
   3 -10   4       29.68       29.80      3.94 o 
   4 -10   4        2.11        5.48      2.40 o 
  -7  -9   4       11.25        6.82      2.13 o 
  -6  -9   4       25.88       31.56      3.97 o 
  -5  -9   4        0.40        0.00      1.15 o 
  -4  -9   4        0.11       -0.74      1.15 o 
  -3  -9   4     1406.38     1357.82     21.58 o 
  -2  -9   4       57.06       58.35      5.19 o 
  -1  -9   4      230.29      227.01     10.38 o 
   0  -9   4       30.10       32.40      3.25 o 
   1  -9   4        6.04        6.53      2.02 o 
   2  -9   4       30.02       33.15      6.05 o 
   3  -9   4        0.83        0.86      1.44 o 
   4  -9   4        7.99        7.21      2.24 o 
  -7  -8   4      120.66      136.09      7.23 o 
  -6  -8   4        3.93        5.42      2.13 o 
  -5  -8   4      207.80      206.73      7.94 o 
  -4  -8   4        0.78        0.19      0.90 o 
  -3  -8   4      189.65      202.24      7.13 o 
  -2  -8   4      514.36      518.87     11.45 o 
  -1  -8   4        8.96        5.84      2.02 o 
   0  -8   4       23.81       23.87      2.02 o 
   1  -8   4      109.16      116.80      5.33 o 
   2  -8   4       30.26       26.15      3.32 o 
   3  -8   4        4.54        8.07      1.87 o 
   4  -8   4        1.27        1.84      1.31 o 
   5  -8   4        1.73        0.29      1.70 o 
  -8  -7   4        4.68        5.19      2.59 o 
  -7  -7   4      136.75      163.44      9.95 o 
  -6  -7   4        5.65        1.42      1.22 o 
  -5  -7   4        0.18        1.44      1.22 o 
  -4  -7   4      112.42      102.92      5.10 o 
  -3  -7   4       92.45       85.03      4.38 o 
  -2  -7   4        0.16       -0.37      0.69 o 
  -1  -7   4      101.27      105.43      3.72 o 
   0  -7   4        0.71        1.44      0.64 o 
   1  -7   4      104.74       99.77      4.90 o 
   2  -7   4        1.11        1.86      1.11 o 
   3  -7   4       10.89        6.43      2.59 o 
   4  -7   4        1.00        0.26      1.17 o 
   5  -7   4       10.54       12.15      3.89 o 
   6  -7   4        1.24        9.23      4.61 o 
  -8  -6   4      179.68      213.45     10.38 o 
  -7  -6   4       36.27       34.15      4.18 o 
  -6  -6   4        5.94        1.46      1.31 o 
  -5  -6   4       19.56       14.90      2.74 o 
  -4  -6   4       13.66       15.77      2.34 o 
  -3  -6   4      130.93      120.03      5.10 o 
  -2  -6   4       28.95       24.30      2.65 o 
  -1  -6   4       79.34       75.87      2.62 o 
   0  -6   4      164.52      166.57      4.57 o 
   1  -6   4      106.85      112.65      3.40 o 
   2  -6   4       12.54       12.97      2.13 o 
   3  -6   4       14.75       13.17      2.34 o 
   4  -6   4       25.49       21.24      3.17 o 
   5  -6   4        0.68       -0.06      0.90 o 
   6  -6   4        2.52        1.40      2.16 o 
  -8  -5   4      226.80      278.69     10.59 o 
  -7  -5   4        0.78        2.34      4.32 o 
  -6  -5   4        1.99        0.29      1.73 o 
  -5  -5   4        6.56        4.63      1.59 o 
  -4  -5   4       23.42       23.99      2.83 o 
  -3  -5   4      169.08      160.39      5.60 o 
  -2  -5   4      205.49      179.09      5.60 o 
  -1  -5   4      190.97      211.75      4.11 o 
   0  -5   4      291.79      292.87      5.16 o 
   1  -5   4        0.03       -0.12      0.42 o 
   2  -5   4        4.50        2.55      1.14 o 
   3  -5   4      127.04      143.70      5.79 o 
   4  -5   4        6.99        5.90      1.65 o 
   5  -5   4        1.38        1.33      1.44 o 
   6  -5   4        6.04        1.34      4.18 o 
   7  -5   4       63.45       72.07      9.51 o 
  -8  -4   4        2.84        5.58      1.93 o 
  -7  -4   4        7.45        3.63      1.73 o 
  -6  -4   4       58.23       55.37      4.89 o 
  -5  -4   4        2.31       -0.43      1.73 o 
  -4  -4   4      160.04      170.73      6.12 o 
  -3  -4   4      571.67      488.78      9.89 o 
  -2  -4   4       11.02        5.62      1.22 o 
  -1  -4   4       35.77       38.04      1.58 o 
   0  -4   4     1847.82     2021.46     28.01 o 
   1  -4   4       72.74       62.01      2.28 o 
   2  -4   4       46.36       40.02      1.99 o 
   3  -4   4       72.28       72.55      3.97 o 
   4  -4   4       13.27       14.55      2.54 o 
   5  -4   4        2.47        1.87      1.87 o 
   6  -4   4        8.94        7.50      2.13 o 
   7  -4   4        0.06        0.86      2.74 o 
  -8  -3   4        1.92        0.58      2.31 o 
  -7  -3   4        0.47        1.01      1.43 o 
  -6  -3   4       34.49       39.17      4.47 o 
  -5  -3   4       86.67       64.12      4.79 o 
  -4  -3   4       97.67      102.08      4.69 o 
  -3  -3   4        1.32        1.15      0.82 o 
  -2  -3   4       83.98       55.72      2.75 o 
  -1  -3   4        0.51        1.19      0.35 o 
   0  -3   4       39.65       36.89      1.59 o 
   1  -3   4        3.10        1.55      0.93 o 
   2  -3   4      327.74      345.94      5.10 o 
   3  -3   4        0.36       -0.08      0.62 o 
   4  -3   4       90.67       90.34      4.58 o 
   5  -3   4        1.82        0.00      1.02 o 
   6  -3   4       24.88       27.24      3.67 o 
   7  -3   4       10.82        5.48      2.88 o 
  -8  -2   4       19.77       15.86      4.61 o 
  -7  -2   4        1.46        2.71      3.03 o 
  -6  -2   4       98.06       90.11      4.99 o 
  -5  -2   4        0.07        0.03      0.90 o 
  -4  -2   4        1.85        1.89      0.49 o 
  -3  -2   4        0.34        1.72      0.27 o 
  -2  -2   4        1.75        1.69      0.69 o 
  -1  -2   4      310.52      336.04      4.29 o 
   0  -2   4      187.12      203.20      3.44 o 
   1  -2   4       62.19       64.14      1.76 o 
   2  -2   4       15.68       12.99      1.00 o 
   3  -2   4      197.63      204.59      4.54 o 
   4  -2   4       54.70       61.29      2.85 o 
   5  -2   4       11.87       10.09      2.04 o 
   6  -2   4       97.21      108.55      5.70 o 
   7  -2   4       11.59       12.40      4.04 o 
  -8  -1   4       23.00       35.75      6.34 o 
  -7  -1   4        1.35       -0.29      1.73 o 
  -6  -1   4      594.54      567.02     12.68 o 
  -5  -1   4       47.35       42.00      3.67 o 
  -4  -1   4       33.13       32.87      1.97 o 
  -3  -1   4       25.75       20.85      1.21 o 
  -2  -1   4        0.28        1.24      0.42 o 
  -1  -1   4      114.14      108.18      2.16 o 
   0  -1   4      777.93      821.16      7.92 o 
   1  -1   4       41.49       34.53      1.18 o 
   2  -1   4       92.90       90.61      2.12 o 
   3  -1   4      128.02      120.48      3.58 o 
   4  -1   4        4.92        7.08      1.41 o 
   5  -1   4      100.01       99.88      4.79 o 
   6  -1   4       23.54       26.95      3.15 o 
   7  -1   4       12.33       22.20      4.61 o 
   8  -1   4       38.87       42.38      6.34 o 
  -7   0   4      241.07      251.39     13.55 o 
  -6   0   4        7.85        7.21      2.59 o 
  -5   0   4       52.49       45.92      3.55 o 
  -4   0   4        5.84        3.04      0.88 o 
  -3   0   4        8.58        7.46      1.31 o 
  -2   0   4       30.24       29.08      1.64 o 
  -1   0   4       47.70       50.48      1.47 o 
   0   0   4       10.96       13.64      0.86 o 
   1   0   4       18.29       14.34      0.90 o 
   2   0   4     5538.77     6042.65     36.36 o 
   3   0   4       17.58       23.00      1.43 o 
   4   0   4      434.01      431.01      5.99 o 
   5   0   4      490.54      506.72      7.14 o 
   6   0   4      104.72      100.16      4.99 o 
   7   0   4        2.15        4.04      2.59 o 
   8   0   4       10.48       19.32      4.61 o 
  -8   1   4        4.40        3.75      4.32 o 
  -6   1   4       10.22       10.09      3.17 o 
  -5   1   4        5.76        3.90      1.46 o 
  -4   1   4        8.22        8.42      1.25 o 
  -3   1   4       71.54       75.32      2.50 o 
  -2   1   4       61.09       62.25      1.98 o 
  -1   1   4      891.25      913.96      8.63 o 
   0   1   4       38.64       43.82      1.23 o 
   1   1   4      222.69      249.96      3.36 o 
   2   1   4       50.78       54.06      1.83 o 
   3   1   4     1231.38     1409.61     11.56 o 
   4   1   4       55.69       58.64      2.23 o 
   5   1   4       16.13       18.85      1.67 o 
   6   1   4        0.01        0.06      0.73 o 
   7   1   4       50.68       57.66      7.21 o 
   8   1   4        0.03       -1.73      2.02 o 
  -7   2   4        2.85        1.73      2.31 o 
  -6   2   4       10.23        8.65      2.59 o 
  -5   2   4        1.30        0.67      0.90 o 
  -4   2   4        1.99        2.14      0.71 o 
  -3   2   4       74.90       68.46      2.47 o 
  -2   2   4       20.51       21.29      3.32 o 
  -1   2   4        3.20        2.08      0.38 o 
   0   2   4      281.28      280.68      4.29 o 
   1   2   4     1570.37     1600.38     18.67 o 
   2   2   4      246.20      260.49      3.39 o 
   3   2   4      192.55      211.59      4.03 o 
   4   2   4       11.10       10.93      1.37 o 
   5   2   4        3.30        2.45      0.78 o 
   6   2   4       87.10       94.47      3.76 o 
   8   2   4       24.05       20.76      5.48 o 
  -7   3   4       63.53       71.21      9.51 o 
  -6   3   4       16.83       21.35      2.95 o 
  -5   3   4       22.58       23.95      2.91 o 
  -3   3   4      142.76      148.99      3.59 o 
  -2   3   4       17.86       15.14      1.26 o 
  -1   3   4       96.99       99.81      2.07 o 
   0   3   4       74.91       75.64      1.72 o 
   1   3   4       76.27       77.49      1.46 o 
   2   3   4        0.07        0.55      0.24 o 
   3   3   4       47.58       51.90      1.68 o 
   4   3   4      219.00      196.73      4.87 o 
   5   3   4      383.66      383.24      7.49 o 
   6   3   4      195.22      194.07      8.30 o 
   7   3   4       30.44       29.39      3.36 o 
  -7   4   4       10.37       13.57      2.55 o 
  -6   4   4       11.83       13.22      5.33 o 
  -5   4   4        0.18       -0.74      0.74 o 
  -4   4   4      154.76      170.67      9.51 o 
  -3   4   4       35.40       45.55      2.10 o 
  -2   4   4       56.42       66.43      2.35 o 
  -1   4   4       55.58       50.19      1.51 o 
   0   4   4      175.63      172.94      2.80 o 
   1   4   4        8.35        8.85      0.81 o 
   2   4   4       21.45       20.31      1.05 o 
   3   4   4        9.77        9.83      1.62 o 
   4   4   4      277.06      253.97      5.05 o 
   5   4   4      124.00      117.64      3.37 o 
   6   4   4       20.85       21.25      2.38 o 
   7   4   4      203.60      221.00      6.50 o 
  -7   5   4       16.78       17.74      9.80 o 
  -6   5   4        5.35        6.41      2.01 o 
  -5   5   4       19.76       16.67      2.61 o 
  -4   5   4      164.62      195.18     10.67 o 
  -3   5   4       68.29       68.81      3.77 o 
  -2   5   4        7.91        7.81      1.30 o 
  -1   5   4        3.51        3.01      0.51 o 
   0   5   4      126.87      125.47      2.49 o 
   1   5   4       22.61       21.01      1.43 o 
   2   5   4       30.97       32.13      2.04 o 
   3   5   4      301.15      308.11      5.21 o 
   4   5   4        0.01       -0.55      0.55 o 
   5   5   4     2191.71     2205.31     21.24 o 
   6   5   4       41.48       43.13      3.97 o 
   7   5   4        1.96        0.13      0.93 o 
   8   5   4       39.04       32.87      6.05 o 
  -7   6   4        0.87       -1.15      2.02 o 
  -6   6   4       32.91       35.66      5.19 o 
  -5   6   4       52.72       47.63      4.47 o 
  -4   6   4        0.12       -1.15      1.15 o 
  -3   6   4      112.13      111.97      5.10 o 
  -2   6   4       26.11       23.81      2.65 o 
  -1   6   4       24.38       23.53      1.16 o 
   0   6   4       17.44       17.08      1.18 o 
   1   6   4        1.63        1.08      0.46 o 
   2   6   4       19.93       23.40      1.47 o 
   3   6   4      132.28      127.94      4.20 o 
   4   6   4      614.03      629.12      8.86 o 
   5   6   4      395.84      386.50      9.56 o 
   6   6   4       56.13       52.38      6.34 o 
   7   6   4       13.59       11.39      2.34 o 
   8   6   4        0.19        0.33      1.38 o 
  -6   7   4        0.06       -1.44      1.44 o 
  -5   7   4        2.85        3.69      1.52 o 
  -4   7   4      301.78      305.02     13.84 o 
  -3   7   4       47.09       40.49      3.77 o 
  -2   7   4      415.04      454.83     14.70 o 
  -1   7   4       82.33       87.28      2.66 o 
   0   7   4        4.47        4.53      1.21 o 
   1   7   4       22.98       22.33      1.51 o 
   2   7   4       56.43       43.77      2.31 o 
   3   7   4       23.34       21.37      1.74 o 
   4   7   4     1184.98     1227.05     13.93 o 
   5   7   4      403.64      381.51     17.01 o 
   6   7   4       34.89       40.94      3.86 o 
   7   7   4       20.32       21.79      3.32 o 
   8   7   4       15.93       21.47      3.36 o 
  -6   8   4       28.19       24.51      3.79 o 
  -5   8   4       33.49       27.82      6.49 o 
  -4   8   4        3.84        2.59      2.31 o 
  -3   8   4      158.00      152.76      6.51 o 
  -2   8   4      266.19      274.92      8.36 o 
  -1   8   4      123.31      123.91      6.49 o 
   0   8   4        0.13        0.71      0.51 o 
   1   8   4        1.07        0.45      0.42 o 
   2   8   4       31.12       38.20      2.33 o 
   3   8   4        2.59        3.86      0.93 o 
   4   8   4       74.66       69.19      4.21 o 
   5   8   4        0.34       -0.90      0.90 o 
   6   8   4        0.69       -0.86      1.44 o 
   7   8   4       16.70       19.32      4.61 o 
   8   8   4        0.10        1.50      1.44 o 
  -5   9   4       38.38       31.34      6.20 o 
  -4   9   4        1.78        3.46      2.02 o 
  -3   9   4       11.46        8.08      2.01 o 
  -2   9   4      508.15      505.69     12.23 o 
  -1   9   4       29.34       31.89      3.47 o 
   0   9   4       74.46       91.71      3.27 o 
   1   9   4       15.13       15.74      1.43 o 
   2   9   4       11.07        9.19      1.33 o 
   3   9   4      146.70      146.47      4.35 o 
   4   9   4        5.24        5.60      1.59 o 
   5   9   4       14.63       18.45      4.04 o 
   6   9   4        8.58        8.94      3.17 o 
   7   9   4       19.73       25.08      5.77 o 
  -5  10   4        8.33        8.58      3.32 o 
  -4  10   4        8.91       10.09      3.46 o 
  -3  10   4       13.80        8.95      2.04 o 
  -2  10   4      250.17      269.22     10.67 o 
  -1  10   4      311.23      321.95     15.14 o 
   0  10   4       20.94       20.84      2.75 o 
   1  10   4       57.02       61.71      2.51 o 
   2  10   4       20.25       21.04      1.80 o 
   3  10   4        0.12       -0.67      0.67 o 
   4  10   4       25.13       23.58      3.89 o 
   5  10   4        1.20        2.31      2.31 o 
   6  10   4      148.33      163.17     10.96 o 
   7  10   4        9.20       10.09      3.75 o 
  -4  11   4        8.18       13.26      4.04 o 
  -3  11   4       14.82        9.95      2.45 o 
  -2  11   4      469.14      439.82     12.53 o 
  -1  11   4       10.85       10.53      2.34 o 
   0  11   4      287.99      307.72      9.27 o 
   1  11   4        9.27       11.50      2.31 o 
   2  11   4       11.79       16.66      1.65 o 
   3  11   4        4.90        4.73      1.44 o 
   4  11   4        2.63        5.48      2.31 o 
   5  11   4       12.93       11.24      3.46 o 
   6  11   4       89.20      110.13     11.24 o 
   7  11   4       43.77       54.20      8.65 o 
  -3  12   4       45.96       42.96      4.89 o 
  -2  12   4        0.02       -0.22      1.31 o 
  -1  12   4      190.19      189.90     10.81 o 
   0  12   4      108.34      119.10      6.01 o 
   1  12   4       41.46       39.34      3.97 o 
   2  12   4        0.14        0.86      0.72 o 
   3  12   4       63.65       74.33      4.49 o 
   4  12   4       33.60       33.44      5.77 o 
   5  12   4      140.97      175.28     11.53 o 
   6  12   4        7.97       11.82      4.61 o 
  -3  13   4       91.38       91.68     10.67 o 
  -2  13   4        2.87        7.27      3.60 o 
  -1  13   4       23.16       27.49      3.86 o 
   0  13   4       58.63       64.75      6.34 o 
   1  13   4        1.13        2.28      1.31 o 
   2  13   4        2.22        2.45      1.22 o 
   3  13   4        4.55        6.46      3.60 o 
   4  13   4        0.28        2.59      2.02 o 
   5  13   4       13.43       15.28      4.90 o 
  -2  14   4        5.03       -1.15      1.73 o 
  -1  14   4        0.75       -0.43      1.83 o 
   0  14   4       24.04       28.62      4.06 o 
   1  14   4       40.87       44.38      4.79 o 
   4  14   4        1.26        3.75      2.59 o 
   5  14   4       48.98       46.19      5.33 o 
   0  15   4       79.27       84.16      7.13 o 
   1  15   4       34.65       40.94      6.92 o 
  -4 -13   5        0.12       -1.73      1.73 o 
  -2 -13   5        9.04        8.65      3.75 o 
  -5 -12   5       86.07       77.26      8.65 o 
  -4 -12   5       95.13       89.54      6.90 o 
  -3 -12   5       16.48       21.43      5.62 o 
  -2 -12   5        3.92        2.59      2.59 o 
  -1 -12   5        0.25        4.61      2.88 o 
   0 -12   5       11.42       11.24      4.04 o 
   1 -12   5        1.71        2.59      3.46 o 
  -5 -11   5        5.64        5.95      3.75 o 
  -4 -11   5       69.08       74.33     10.96 o 
  -3 -11   5       20.05       14.80      2.35 o 
  -2 -11   5        0.99        0.10      1.03 o 
  -1 -11   5        2.69        2.59      2.31 o 
   0 -11   5        5.47        3.17      2.31 o 
   1 -11   5        6.74        8.65      3.75 o 
   2 -11   5        0.10        1.79      1.87 o 
   3 -11   5      146.49      151.93     10.67 o 
  -6 -10   5       22.47       24.32      3.45 o 
  -5 -10   5       55.56       58.95      5.40 o 
  -4 -10   5        6.09        6.35      1.52 o 
  -3 -10   5        1.12        1.92      1.15 o 
  -2 -10   5       54.60       62.74      5.12 o 
  -1 -10   5       57.27       59.39      7.78 o 
   0 -10   5        0.00        2.31      2.02 o 
   1 -10   5        0.58        0.24      1.11 o 
   2 -10   5       18.21       18.14      3.60 o 
   3 -10   5       64.86       61.88      5.82 o 
  -7  -9   5        0.00       -1.73      1.73 o 
  -6  -9   5       49.51       42.48      7.06 o 
  -5  -9   5       39.09       34.51     11.39 o 
  -4  -9   5      218.86      200.23      7.74 o 
  -3  -9   5        0.24        0.74      0.90 o 
  -2  -9   5       46.56       39.70      3.86 o 
  -1  -9   5        6.88        6.18      1.59 o 
   0  -9   5       21.75       12.11      3.46 o 
   1  -9   5        6.86        4.02      1.87 o 
   2  -9   5        3.10        7.78      2.01 o 
   3  -9   5        1.57        3.52      1.52 o 
   4  -9   5       36.19       39.83      4.92 o 
  -7  -8   5        0.58        0.58      1.43 o 
  -6  -8   5       31.41       31.55      5.48 o 
  -5  -8   5       10.58        8.78      1.83 o 
  -4  -8   5        4.27        3.59      1.31 o 
  -3  -8   5      368.65      354.98     13.69 o 
  -2  -8   5      823.98      831.80     15.43 o 
  -1  -8   5        2.63        1.50      0.96 o 
   0  -8   5       30.03       32.89      2.46 o 
   1  -8   5        0.64       -0.58      1.44 o 
   2  -8   5        4.04        3.21      1.38 o 
   3  -8   5        8.34       10.65      2.42 o 
   4  -8   5        0.19       -0.24      1.17 o 
   5  -8   5        0.27        2.27      2.08 o 
  -7  -7   5        1.13       -0.60      1.17 o 
  -6  -7   5        5.29        6.64      2.74 o 
  -5  -7   5        6.81        7.14      1.80 o 
  -4  -7   5      242.00      193.06      8.36 o 
  -3  -7   5       52.88       46.29      3.97 o 
  -2  -7   5      197.63      190.34      7.21 o 
  -1  -7   5        8.77       11.00      1.87 o 
   0  -7   5        1.27        0.70      0.79 o 
   1  -7   5       17.86       20.67      5.77 o 
   2  -7   5        0.59        1.87      1.30 o 
   3  -7   5       21.24       20.22      2.95 o 
   4  -7   5        1.99        4.04      1.63 o 
   5  -7   5       75.19       86.18      6.92 o 
  -8  -6   5       78.74       92.54     10.38 o 
  -7  -6   5        4.36        0.95      1.31 o 
  -6  -6   5      196.37      199.81      8.15 o 
  -5  -6   5       10.95        8.28      2.04 o 
  -4  -6   5      108.77      107.64      6.05 o 
  -3  -6   5     2471.21     2407.11     29.55 o 
  -2  -6   5       11.67       13.12      3.17 o 
  -1  -6   5      432.27      445.24      6.90 o 
   0  -6   5       60.07       63.62      2.70 o 
   1  -6   5       71.06       64.75      2.74 o 
   2  -6   5        7.54        7.56      2.59 o 
   3  -6   5        2.73        5.67      1.80 o 
   4  -6   5        0.14       -0.58      1.73 o 
   5  -6   5        0.05        0.24      1.11 o 
   6  -6   5        5.96        8.76      4.32 o 
  -8  -5   5      141.57      163.82      8.03 o 
  -7  -5   5       34.48       41.54      6.77 o 
  -6  -5   5       28.71       28.95      4.04 o 
  -5  -5   5        8.27        8.54      2.16 o 
  -4  -5   5       55.90       53.47      7.35 o 
  -3  -5   5      206.77      208.93      6.73 o 
  -2  -5   5        1.53        0.70      0.90 o 
  -1  -5   5      162.74      177.07      3.83 o 
   0  -5   5       21.03       16.96      1.89 o 
   1  -5   5       73.37       74.18      2.77 o 
   2  -5   5        0.04        0.61      0.90 o 
   3  -5   5       15.28       23.54      3.04 o 
   4  -5   5       16.14       15.05      2.63 o 
   5  -5   5        0.05       -0.86      1.44 o 
   6  -5   5       48.44       46.10      5.10 o 
  -8  -4   5        1.42        2.34      3.03 o 
  -7  -4   5        1.96        0.24      1.11 o 
  -6  -4   5        5.99        4.21      1.73 o 
  -5  -4   5       21.34       20.88      2.95 o 
  -4  -4   5      145.78      130.51      5.91 o 
  -3  -4   5      246.92      236.65      6.93 o 
  -2  -4   5       13.87       12.81      1.80 o 
  -1  -4   5      294.58      313.96      4.92 o 
   0  -4   5      252.75      259.57      5.73 o 
   1  -4   5        1.10        0.64      0.44 o 
   2  -4   5       22.41       22.04      1.80 o 
   3  -4   5        5.88        4.37      1.31 o 
   4  -4   5        2.51        1.69      1.31 o 
   5  -4   5        0.05       -1.02      1.02 o 
   6  -4   5       19.75       20.13      3.15 o 
  -8  -3   5       84.65       90.52     10.38 o 
  -7  -3   5        3.28        2.92      1.59 o 
  -6  -3   5        0.02       -0.58      1.59 o 
  -5  -3   5       30.23       33.02      3.67 o 
  -4  -3   5       11.22       11.78      2.31 o 
  -3  -3   5      533.37      503.13     10.09 o 
  -2  -3   5       76.75       70.19      3.36 o 
  -1  -3   5      162.33      173.93      3.27 o 
   0  -3   5      206.46      212.35      4.07 o 
   1  -3   5       52.95       57.88      2.15 o 
   2  -3   5        0.28        0.29      0.37 o 
   3  -3   5        0.17       -0.10      0.49 o 
   4  -3   5       32.50       27.22      3.15 o 
   5  -3   5       35.80       41.35      4.61 o 
   6  -3   5        4.75        9.53      2.24 o 
   7  -3   5       20.45       15.57      4.32 o 
  -8  -2   5       21.75       20.76      4.90 o 
  -7  -2   5       30.32       29.06      3.65 o 
  -6  -2   5        0.10        1.35      2.31 o 
  -5  -2   5        2.78        3.03      1.22 o 
  -4  -2   5       53.80       46.56      3.65 o 
  -3  -2   5      110.43       96.22      5.91 o 
  -2  -2   5        6.06        6.59      2.02 o 
  -1  -2   5     3509.94     3884.51     46.69 o 
   0  -2   5       69.77       62.60      1.99 o 
   1  -2   5       44.46       40.92      1.56 o 
   2  -2   5       37.79       49.68      1.76 o 
   3  -2   5      318.18      346.88      5.16 o 
   4  -2   5        3.94        3.19      1.59 o 
   5  -2   5        0.22        0.86      1.02 o 
   6  -2   5        0.69        0.72      1.22 o 
   7  -2   5       28.38       34.60      6.05 o 
  -8  -1   5       37.23       36.61      6.63 o 
  -7  -1   5       24.97       25.66      5.48 o 
  -6  -1   5       24.69       27.27      3.32 o 
  -5  -1   5       31.62       31.57      3.36 o 
  -4  -1   5      199.52      200.87      5.11 o 
  -3  -1   5      782.61      704.78      7.92 o 
  -2  -1   5       67.08       81.65      2.30 o 
  -1  -1   5       14.90       12.05      1.01 o 
   0  -1   5     1652.63     1792.18     27.39 o 
   1  -1   5       44.45       46.11      1.55 o 
   2  -1   5       19.20       19.79      1.29 o 
   3  -1   5        9.57        9.59      1.02 o 
   4  -1   5       34.49       34.23      2.04 o 
   5  -1   5       27.73       31.56      5.62 o 
   6  -1   5        4.32        2.59      2.31 o 
   7  -1   5       90.72      108.40     10.67 o 
  -8   0   5        4.21        5.19      2.88 o 
  -7   0   5       26.72       22.49      4.90 o 
  -6   0   5       13.79       16.94      2.88 o 
  -5   0   5       73.27       65.26      4.21 o 
  -4   0   5       68.60       75.33      2.79 o 
  -3   0   5        7.03        9.29      1.44 o 
  -2   0   5      402.22      453.05      6.92 o 
  -1   0   5       23.57       25.40      1.29 o 
   0   0   5        0.12        0.17      0.25 o 
   1   0   5       18.08       12.46      0.97 o 
   2   0   5      495.12      542.06      5.96 o 
   3   0   5       36.87       41.10      1.73 o 
   4   0   5      103.17      112.16      3.04 o 
   5   0   5       80.99       87.07      2.91 o 
   6   0   5        1.63        2.88      2.02 o 
   7   0   5       29.57       32.87      6.05 o 
  -8   1   5        1.12       -2.88      3.46 o 
  -7   1   5       58.12       55.93      7.78 o 
  -6   1   5      108.83       99.75      7.78 o 
  -5   1   5        3.62        3.98      1.10 o 
  -4   1   5       93.87       93.19      3.22 o 
  -3   1   5       19.22       15.61      1.43 o 
  -2   1   5      145.62      148.05      3.22 o 
  -1   1   5      113.99      111.26      2.53 o 
   0   1   5      159.44      152.18      2.55 o 
   1   1   5      141.09      140.41      2.42 o 
   2   1   5       65.52       59.35      1.68 o 
   3   1   5      633.27      705.78      7.46 o 
   4   1   5       26.03       27.47      1.94 o 
   5   1   5       64.69       67.28      2.82 o 
   6   1   5        1.69       -0.58      1.44 o 
   7   1   5        0.00       -0.58      2.02 o 
  -7   2   5        0.40       -2.02      2.02 o 
  -6   2   5      341.81      341.34     15.28 o 
  -5   2   5       22.21       23.50      4.04 o 
  -4   2   5       27.32       33.90      6.20 o 
  -3   2   5        0.43       -0.19      0.50 o 
  -2   2   5       13.74       22.58      2.13 o 
  -1   2   5       10.05       12.37      1.00 o 
   0   2   5      466.48      470.96      4.87 o 
   1   2   5      758.20      842.43      9.15 o 
   2   2   5        0.07        0.58      0.29 o 
   3   2   5        4.74        1.67      0.49 o 
   4   2   5      559.01      540.77      7.37 o 
   5   2   5      176.37      177.35      4.93 o 
   6   2   5        1.50        0.58      0.83 o 
   8   2   5       57.48       61.41      8.65 o 
  -7   3   5       80.10       69.19      9.23 o 
  -6   3   5        8.15        8.75      1.92 o 
  -5   3   5       31.58       45.26      5.19 o 
  -4   3   5       36.86       37.64      2.98 o 
  -3   3   5       21.67       23.82      1.85 o 
  -2   3   5      434.17      447.15      8.49 o 
  -1   3   5        7.07        6.86      0.72 o 
   0   3   5        0.98        0.43      0.23 o 
   1   3   5        0.11        0.07      0.42 o 
   2   3   5     4665.36     5137.76     45.40 o 
   3   3   5       86.03       95.33      2.33 o 
   4   3   5      584.62      573.47      7.24 o 
   5   3   5      258.96      271.29      6.38 o 
   6   3   5        0.19       -0.53      0.89 o 
   7   3   5        2.97        1.15      1.43 o 
   8   3   5       23.32       25.37      5.48 o 
  -7   4   5       18.49       18.74      4.90 o 
  -6   4   5        3.21        3.08      1.59 o 
  -5   4   5       10.29        9.84      3.32 o 
  -4   4   5       18.04       13.14      2.08 o 
  -3   4   5       69.98       76.71      2.69 o 
  -2   4   5       44.69       48.26      2.05 o 
  -1   4   5       31.38       24.99      1.43 o 
   0   4   5        8.84       10.03      0.90 o 
   1   4   5      176.90      190.00      3.91 o 
   2   4   5      144.48      149.77      3.71 o 
   3   4   5        0.59        0.20      0.29 o 
   4   4   5      372.69      370.40      5.49 o 
   5   4   5       13.00       13.00      1.77 o 
   6   4   5        0.00       -0.50      0.80 o 
   7   4   5       18.08       18.16      2.27 o 
  -7   5   5        3.41       -1.31      1.31 o 
  -6   5   5       17.01       17.40      2.83 o 
  -5   5   5       36.60       29.54      3.56 o 
  -4   5   5        0.06       -0.82      0.82 o 
  -3   5   5        2.05        2.49      1.15 o 
  -2   5   5        1.32        0.65      0.66 o 
  -1   5   5       63.97       73.26      3.04 o 
   0   5   5       27.23       33.16      2.83 o 
   1   5   5      255.25      269.89      3.84 o 
   2   5   5      253.81      271.85      3.82 o 
   3   5   5        0.17        0.16      0.29 o 
   4   5   5      140.85      133.95      4.33 o 
   5   5   5       38.74       37.86      2.94 o 
   6   5   5        5.36        3.20      1.21 o 
   7   5   5        3.91        4.70      1.36 o 
   8   5   5       32.59       28.54      5.77 o 
  -7   6   5       13.17       11.82      2.88 o 
  -6   6   5        1.10        0.61      1.59 o 
  -5   6   5      155.99      155.65     11.24 o 
  -4   6   5        5.12        6.05      1.63 o 
  -3   6   5       29.38       33.77      3.26 o 
  -2   6   5        1.01        0.93      0.90 o 
  -1   6   5        0.03       -0.31      0.31 o 
   0   6   5       23.65       25.93      1.62 o 
   1   6   5      185.46      176.62      5.16 o 
   2   6   5       41.46       37.51      1.87 o 
   3   6   5        5.43        7.47      0.85 o 
   4   6   5      246.62      241.28      5.94 o 
   5   6   5       56.92       51.93      3.57 o 
   6   6   5        1.16        0.14      1.19 o 
   7   6   5       18.14       21.87      3.95 o 
   8   6   5        0.59       -0.41      1.44 o 
  -6   7   5        9.37        8.83      2.24 o 
  -5   7   5        2.19       -0.39      1.11 o 
  -4   7   5        0.80        0.83      0.90 o 
  -3   7   5       29.56       30.24      3.26 o 
  -2   7   5       78.53       83.85      4.38 o 
  -1   7   5        0.85        0.29      0.71 o 
   0   7   5       66.80       68.96      2.16 o 
   1   7   5       60.91       62.23      2.10 o 
   2   7   5      129.00      123.85      3.01 o 
   3   7   5       90.80       91.84      2.64 o 
   4   7   5     1516.47     1585.30     21.88 o 
   5   7   5        8.90        7.05      1.46 o 
   6   7   5       56.63       58.86      4.08 o 
   7   7   5      316.32      315.70     10.60 o 
   8   7   5        0.91       -1.19      1.26 o 
  -6   8   5       11.37        8.22      2.04 o 
  -5   8   5       51.13       54.31      5.29 o 
  -4   8   5      112.51      106.96      5.79 o 
  -3   8   5       29.58       33.95      3.67 o 
  -2   8   5       51.28       48.98      4.32 o 
  -1   8   5        0.11       -0.22      0.90 o 
   0   8   5       52.73       53.11      2.08 o 
   1   8   5        2.35        1.00      0.53 o 
   2   8   5       22.63       21.30      1.82 o 
   3   8   5      202.15      215.01      4.58 o 
   4   8   5        6.13        8.43      1.44 o 
   5   8   5      805.97      749.52     12.29 o 
   6   8   5       31.70       30.61      3.01 o 
   7   8   5        1.80        2.33      1.87 o 
   8   8   5        0.09        0.76      1.26 o 
  -5   9   5      123.35      112.44      8.79 o 
  -4   9   5        5.75        7.90      2.74 o 
  -3   9   5       27.55       24.48      5.48 o 
  -2   9   5       24.33       23.08      3.17 o 
  -1   9   5       14.45       18.14      2.54 o 
   0   9   5       10.88       12.73      1.96 o 
   1   9   5       29.39       25.23      1.87 o 
   2   9   5       20.19       20.32      1.64 o 
   3   9   5      407.17      438.55      8.54 o 
   4   9   5      538.10      549.15     10.13 o 
   5   9   5        1.25       -0.05      1.03 o 
   6   9   5        0.86        0.12      1.87 o 
   7   9   5       11.58       13.73      2.70 o 
  -5  10   5        5.03        6.95      2.45 o 
  -4  10   5        3.06        1.44      2.31 o 
  -3  10   5      125.51      120.85      6.42 o 
  -2  10   5        7.67        5.06      1.80 o 
  -1  10   5        6.24        3.02      1.30 o 
   0  10   5        0.68       -0.58      1.15 o 
   1  10   5       33.74       39.22      2.35 o 
   2  10   5        7.00        5.74      0.97 o 
   3  10   5       16.20       14.88      1.98 o 
   4  10   5      170.55      173.38      5.69 o 
   5  10   5      134.79      136.91      6.83 o 
   6  10   5      104.05       96.27     14.99 o 
   7  10   5       25.46       46.42      7.50 o 
  -4  11   5        1.91        2.31      2.88 o 
  -3  11   5      241.94      228.41      9.27 o 
  -2  11   5       89.49       85.06      6.51 o 
  -1  11   5      173.39      175.30      7.33 o 
   0  11   5        0.22        0.38      0.90 o 
   1  11   5        0.48        0.76      1.11 o 
   2  11   5       16.35       13.81      1.51 o 
   3  11   5       13.41       15.48      2.45 o 
   4  11   5       18.83       20.06      2.37 o 
   5  11   5        0.49       -0.09      1.31 o 
   6  11   5        6.61        8.88      2.75 o 
   7  11   5        0.33        2.10      2.16 o 
  -3  12   5        6.00        8.30      2.34 o 
  -2  12   5      207.53      177.78      8.15 o 
  -1  12   5       17.59       18.00      2.91 o 
   0  12   5        1.08        3.46      1.43 o 
   1  12   5       10.46        4.76      2.16 o 
   2  12   5        7.04        6.93      1.33 o 
   3  12   5       13.10       14.88      2.10 o 
   4  12   5        9.36       10.38      2.45 o 
   5  12   5        3.83        5.74      2.21 o 
   6  12   5       26.83       37.06      5.10 o 
  -3  13   5       53.64       50.74      7.78 o 
  -2  13   5       17.28       12.26      2.75 o 
  -1  13   5      156.48      154.12      7.54 o 
   0  13   5       13.30        8.94      2.45 o 
   1  13   5        0.86        0.45      1.11 o 
   2  13   5        0.30       -1.15      1.44 o 
   3  13   5        7.36       11.12      1.77 o 
   4  13   5        0.34        0.27      1.31 o 
   5  13   5       13.39       17.16      5.62 o 
   6  13   5      160.42      175.88     17.01 o 
  -2  14   5      217.90      202.96     12.97 o 
  -1  14   5       51.68       66.29      6.31 o 
   0  14   5       61.62       67.90      6.01 o 
   1  14   5        5.62        6.92      2.88 o 
   2  14   5        0.69        0.29      2.02 o 
   4  14   5       50.74       42.37      5.91 o 
   5  14   5       21.00       19.86      3.67 o 
  -1  15   5        0.63        0.00      2.02 o 
   0  15   5       20.38       14.13      4.61 o 
   1  15   5        0.00        1.44      3.17 o 
  -4 -12   6        8.57       11.53      3.17 o 
  -3 -12   6        3.76        6.00      2.02 o 
  -2 -12   6        0.47       -0.86      2.02 o 
  -1 -12   6        1.59        0.58      2.88 o 
   0 -12   6        5.57        7.78      4.61 o 
  -5 -11   6       66.45       59.11      5.81 o 
  -4 -11   6      137.40      139.98     16.14 o 
  -3 -11   6        0.36        1.37      1.17 o 
  -2 -11   6        7.72       11.53      3.75 o 
  -1 -11   6        8.08        8.65      3.46 o 
   0 -11   6        2.98       -2.02      2.02 o 
   1 -11   6        7.65        8.36      3.75 o 
   2 -11   6      110.71      126.85     13.55 o 
  -6 -10   6       23.93       32.87      5.77 o 
  -5 -10   6      107.63      120.33      6.92 o 
  -4 -10   6        7.88        7.78      1.65 o 
  -3 -10   6       27.65       33.03      3.86 o 
  -2 -10   6       10.96       10.73      2.21 o 
  -1 -10   6        6.96        6.92      2.88 o 
   0 -10   6       14.21       15.28      4.32 o 
   1 -10   6       95.17       99.75     10.96 o 
   2 -10   6        6.48        3.73      2.01 o 
   3 -10   6      283.17      313.11     11.33 o 
  -6  -9   6       47.14       38.43      4.58 o 
  -5  -9   6      146.67      153.87      7.33 o 
  -4  -9   6       46.19       47.51      4.58 o 
  -3  -9   6        2.62        3.03      1.22 o 
  -2  -9   6        5.40        4.12      1.38 o 
  -1  -9   6       14.19       16.24      2.42 o 
   0  -9   6        4.32        3.75      2.31 o 
   1  -9   6       11.08       13.47      3.60 o 
   2  -9   6      119.16      130.75      6.36 o 
   3  -9   6      155.37      168.37     12.25 o 
   4  -9   6       13.15       13.51      3.46 o 
  -7  -8   6       17.44        8.94      3.17 o 
  -6  -8   6       39.33       38.04      4.90 o 
  -5  -8   6        5.11        4.04      1.43 o 
  -4  -8   6        2.91        2.64      1.73 o 
  -3  -8   6       40.78       34.77      6.77 o 
  -2  -8   6       71.30       69.76      4.63 o 
  -1  -8   6       14.97       17.72      2.56 o 
   0  -8   6        8.23       12.58      1.92 o 
   1  -8   6       14.27       11.94      2.21 o 
   2  -8   6       55.30       68.99      5.46 o 
   3  -8   6      210.78      225.50      8.62 o 
   4  -8   6       20.84       18.76      3.46 o 
   5  -8   6        2.17        2.31      3.75 o 
  -7  -7   6       10.17       12.74      2.88 o 
  -6  -7   6       29.21       34.27      7.50 o 
  -5  -7   6        1.34       -0.23      1.01 o 
  -4  -7   6      110.69      102.74      5.77 o 
  -3  -7   6       76.65       73.85      5.38 o 
  -2  -7   6        4.21        2.20      1.11 o 
  -1  -7   6       10.16        7.82      1.65 o 
   0  -7   6        1.41        0.31      1.03 o 
   1  -7   6        0.18        0.26      1.15 o 
   2  -7   6       43.00       37.11      3.94 o 
   3  -7   6      112.20      120.14      6.07 o 
   4  -7   6       54.98       64.24      5.60 o 
   5  -7   6       11.31        6.17      2.56 o 
  -7  -6   6       26.27       22.33      6.63 o 
  -6  -6   6       39.30       41.31      6.05 o 
  -5  -6   6       17.56       19.96      2.95 o 
  -4  -6   6      495.75      458.37     11.51 o 
  -3  -6   6      610.08      541.56     23.50 o 
  -2  -6   6      131.08      123.79      5.29 o 
  -1  -6   6       21.10       23.25      2.74 o 
   0  -6   6       56.74       64.00      3.53 o 
   1  -6   6       16.42       20.24      1.85 o 
   2  -6   6       19.28       19.89      2.63 o 
   3  -6   6       20.92       23.68      3.32 o 
   4  -6   6        1.27       -0.47      2.02 o 
   5  -6   6       71.66       80.13      6.42 o 
  -8  -5   6        0.01        4.61      2.31 o 
  -7  -5   6        3.12        0.16      2.45 o 
  -6  -5   6       21.21       23.99      3.45 o 
  -5  -5   6       35.10       32.21      4.90 o 
  -4  -5   6      311.30      293.32      8.87 o 
  -3  -5   6      292.21      265.66      7.85 o 
  -2  -5   6      865.44      842.67     15.57 o 
  -1  -5   6        1.50        1.55      0.56 o 
   0  -5   6       14.76       17.37      1.68 o 
   1  -5   6        9.88        7.34      1.73 o 
   2  -5   6       20.25       20.51      6.05 o 
   3  -5   6       14.89       16.55      2.54 o 
   4  -5   6       25.84       23.98      3.24 o 
   5  -5   6        1.36        1.19      1.38 o 
   6  -5   6       53.09       51.60      7.50 o 
  -8  -4   6        9.25        9.51      2.59 o 
  -7  -4   6        3.41        3.32      1.43 o 
  -6  -4   6       11.06       13.06      2.54 o 
  -5  -4   6        0.17       -0.93      1.87 o 
  -4  -4   6     1601.80     1510.87     22.11 o 
  -3  -4   6      128.78      114.56      4.99 o 
  -2  -4   6      438.70      420.84      9.38 o 
  -1  -4   6       25.47       25.98      1.49 o 
   0  -4   6        0.15        0.35      0.44 o 
   1  -4   6       73.99       75.89      2.80 o 
   2  -4   6       14.28       14.37      2.30 o 
   3  -4   6        0.66        1.73      1.22 o 
   4  -4   6        1.94        0.60      1.17 o 
   5  -4   6      110.54      113.76      5.91 o 
   6  -4   6        6.48        3.46      2.59 o 
  -8  -3   6       95.80      118.78      9.80 o 
  -7  -3   6        6.90        6.75      4.18 o 
  -6  -3   6      201.42      198.33      7.83 o 
  -5  -3   6       27.69       28.66      3.36 o 
  -4  -3   6      326.10      324.89      8.96 o 
  -3  -3   6      846.90      790.40     17.59 o 
  -2  -3   6       52.33       46.55      3.45 o 
  -1  -3   6      264.44      286.56      4.79 o 
   0  -3   6        1.12        2.27      0.71 o 
   1  -3   6      157.84      154.10      3.87 o 
   2  -3   6       16.40       17.38      1.65 o 
   3  -3   6        2.11        2.17      0.82 o 
   4  -3   6        2.16        1.28      1.15 o 
   5  -3   6       27.36       28.01      3.45 o 
   6  -3   6        6.11        6.92      3.17 o 
  -8  -2   6       57.83       72.94      9.51 o 
  -7  -2   6        0.02       -0.11      1.31 o 
  -6  -2   6       14.47       13.00      3.17 o 
  -5  -2   6      224.13      230.37      7.85 o 
  -4  -2   6      307.11      314.38      8.55 o 
  -3  -2   6       74.47       62.87      3.47 o 
  -2  -2   6      434.15      458.91      9.07 o 
  -1  -2   6      151.82      159.31      4.04 o 
   0  -2   6       30.47       24.06      1.64 o 
   1  -2   6       20.66       22.90      1.50 o 
   2  -2   6      120.37      110.79      2.77 o 
   3  -2   6        2.52        1.18      0.54 o 
   4  -2   6       43.83       41.65      3.77 o 
   5  -2   6        6.86        4.50      1.73 o 
   6  -2   6       27.38       30.27      5.19 o 
   7  -2   6        2.34       -1.44      2.02 o 
  -8  -1   6        0.51        1.15      2.31 o 
  -7  -1   6       16.54       17.30      4.61 o 
  -6  -1   6        0.30        0.31      1.30 o 
  -5  -1   6       98.94       97.95      5.10 o 
  -4  -1   6        0.82        0.10      0.90 o 
  -3  -1   6       17.12       14.13      2.01 o 
  -2  -1   6       85.27       86.86      2.27 o 
  -1  -1   6       34.75       35.04      1.61 o 
   0  -1   6     1493.43     1657.04     14.83 o 
   1  -1   6      117.30      125.04      2.73 o 
   2  -1   6       49.79       40.77      1.96 o 
   3  -1   6       12.80       14.54      1.32 o 
   4  -1   6       12.35       14.11      1.43 o 
   5  -1   6        3.29        4.28      1.44 o 
   6  -1   6       24.18       36.33      6.05 o 
   7  -1   6       13.24        9.80      3.46 o 
  -7   0   6        0.78       -1.15      1.73 o 
  -6   0   6       22.33       20.56      2.75 o 
  -5   0   6        2.21        3.21      1.38 o 
  -4   0   6        0.01       -0.23      0.49 o 
  -3   0   6      146.01      142.95      4.54 o 
  -2   0   6      123.26      136.79      4.52 o 
  -1   0   6      224.48      224.26      3.98 o 
   0   0   6      181.27      208.75      3.39 o 
   1   0   6        0.17        0.80      0.38 o 
   2   0   6      165.66      169.89      5.20 o 
   3   0   6       48.77       50.72      2.04 o 
   4   0   6        3.29        3.38      0.70 o 
   5   0   6       15.21       18.35      2.08 o 
   6   0   6       13.94       12.11      3.17 o 
   7   0   6        7.70       19.89      4.61 o 
  -7   1   6       69.20       70.63      8.65 o 
  -6   1   6        4.32        5.77      2.31 o 
  -5   1   6       84.46      101.10      4.92 o 
  -4   1   6      144.94      146.25      5.58 o 
  -3   1   6       30.65       31.88      2.16 o 
  -2   1   6      149.22      158.73      3.56 o 
  -1   1   6     6380.06     7021.22     49.07 o 
   0   1   6      273.16      273.47      4.45 o 
   1   1   6      264.25      266.79      4.83 o 
   2   1   6      234.12      258.14      4.62 o 
   3   1   6       28.01       30.33      1.61 o 
   4   1   6        8.64        9.09      1.16 o 
   5   1   6        6.73        4.73      1.14 o 
   6   1   6        2.90        1.73      1.73 o 
   7   1   6        8.67        5.48      2.88 o 
   8   1   6      105.84      106.09     11.82 o 
  -6   2   6        0.94       -1.44      1.44 o 
  -5   2   6       38.72       42.08      5.77 o 
  -4   2   6       44.45       45.20      2.90 o 
  -3   2   6       39.84       27.77      2.06 o 
  -2   2   6      105.63      107.89      4.77 o 
  -1   2   6       40.21       35.38      1.65 o 
   0   2   6       17.21       20.90      1.13 o 
   1   2   6      764.79      825.67      7.28 o 
   2   2   6       17.38       22.28      1.77 o 
   3   2   6       79.02       87.39      2.31 o 
   4   2   6       30.22       25.15      2.19 o 
   5   2   6       43.61       41.36      3.56 o 
   6   2   6        5.18        7.32      1.72 o 
   7   2   6      365.09      424.95     17.59 o 
   8   2   6       12.80       11.53      4.61 o 
  -7   3   6       83.39       80.72     10.38 o 
  -6   3   6        0.30       -0.86      1.44 o 
  -5   3   6        1.01        1.44      1.73 o 
  -4   3   6        4.88        2.70      0.80 o 
  -3   3   6        0.42        0.84      0.59 o 
  -2   3   6      477.00      479.03      6.92 o 
  -1   3   6       23.72       20.56      1.36 o 
   0   3   6       41.59       44.66      1.46 o 
   1   3   6      147.80      168.04      3.83 o 
   2   3   6       51.59       53.67      2.33 o 
   3   3   6       12.46       12.02      0.90 o 
   4   3   6       21.00       24.28      2.22 o 
   5   3   6       65.67       74.98      3.65 o 
   6   3   6        5.13        6.38      1.55 o 
   7   3   6       55.02       60.54      5.20 o 
   8   3   6       34.70       40.65      7.50 o 
  -7   4   6      121.79      123.39     12.97 o 
  -6   4   6       36.89       35.03      4.06 o 
  -5   4   6       28.79       27.86      3.24 o 
  -4   4   6       62.28       53.62      5.48 o 
  -3   4   6       19.38       18.10      1.70 o 
  -2   4   6       62.47       62.67      2.49 o 
  -1   4   6      467.04      483.48      7.95 o 
   0   4   6       29.75       28.41      1.61 o 
   1   4   6      129.13      119.90      2.16 o 
   2   4   6        0.03        0.38      0.50 o 
   3   4   6       60.50       73.34      3.71 o 
   4   4   6       16.49       12.84      2.54 o 
   5   4   6       66.94       65.40      6.78 o 
   6   4   6       54.10       57.50      3.87 o 
   7   4   6       20.07       21.62      2.60 o 
   8   4   6       10.35        7.78      4.04 o 
  -7   5   6        4.71        4.04      4.04 o 
  -6   5   6        9.35        5.70      3.46 o 
  -5   5   6       24.88       18.45      4.04 o 
  -4   5   6        3.01        1.76      0.90 o 
  -3   5   6        7.34        7.06      2.31 o 
  -2   5   6        3.55        3.59      0.99 o 
  -1   5   6       16.58       16.10      1.25 o 
   0   5   6        1.40        1.89      0.49 o 
   1   5   6     1439.81     1514.75     12.03 o 
   2   5   6       24.27       28.63      2.15 o 
   3   5   6      248.66      223.24      5.33 o 
   4   5   6      866.29      899.39     12.37 o 
   5   5   6       78.70       65.05      3.94 o 
   6   5   6        5.82        7.11      1.48 o 
   7   5   6        1.87        2.02      1.08 o 
   8   5   6       12.27       14.70      3.75 o 
  -6   6   6       46.57       49.48      5.08 o 
  -5   6   6       27.60       32.00      5.77 o 
  -4   6   6       53.49       52.14      4.56 o 
  -3   6   6        0.11        1.01      1.02 o 
  -2   6   6      238.71      247.28      5.03 o 
  -1   6   6       31.97       31.54      1.73 o 
   0   6   6       13.04       13.17      1.62 o 
   1   6   6      229.55      219.08      4.23 o 
   2   6   6      377.40      433.55      7.91 o 
   3   6   6      394.95      402.20      7.43 o 
   4   6   6      349.94      358.31      7.49 o 
   5   6   6       14.84       12.28      2.08 o 
   6   6   6       51.06       56.51      3.97 o 
   7   6   6        2.10        3.80      1.91 o 
   8   6   6        0.95        1.46      1.59 o 
  -6   7   6       25.76       28.23      3.81 o 
  -5   7   6        0.21        4.61      2.31 o 
  -4   7   6       10.49        9.03      3.60 o 
  -3   7   6       13.66       13.88      2.24 o 
  -2   7   6       11.82       11.57      2.01 o 
  -1   7   6       33.03       38.99      2.18 o 
   0   7   6       47.83       51.85      2.00 o 
   1   7   6      158.47      172.95      6.93 o 
   2   7   6      117.23      117.31      2.86 o 
   3   7   6       79.26       77.09      4.99 o 
   4   7   6      180.78      169.20      5.21 o 
   5   7   6       24.43       23.27      2.44 o 
   6   7   6        3.24        2.50      1.10 o 
   7   7   6        8.00        9.05      3.32 o 
   8   7   6       13.70       14.27      2.70 o 
  -6   8   6        4.32        3.75      2.59 o 
  -5   8   6       17.67       14.99      4.04 o 
  -4   8   6        3.27        2.31      1.87 o 
  -3   8   6        9.46        9.96      2.13 o 
  -2   8   6        1.65        0.93      0.90 o 
  -1   8   6       20.03       21.07      2.75 o 
   0   8   6       61.49       60.31      2.58 o 
   1   8   6        0.00       -0.34      0.39 o 
   2   8   6      114.05      126.59      3.21 o 
   3   8   6       10.68       10.27      1.55 o 
   4   8   6      115.56      122.00      4.49 o 
   5   8   6      105.22      108.12      8.57 o 
   6   8   6        1.28        0.92      0.93 o 
   7   8   6        2.67        1.93      1.31 o 
  -5   9   6       36.73       37.19      6.92 o 
  -4   9   6        5.49        3.75      1.63 o 
  -3   9   6        1.94        0.31      1.30 o 
  -2   9   6       13.76       16.65      4.18 o 
  -1   9   6       13.85       11.80      2.13 o 
   0   9   6       84.81       88.29      2.76 o 
   1   9   6       27.70       26.00      1.91 o 
   2   9   6        0.02        0.37      0.66 o 
   3   9   6      200.00      208.98      5.83 o 
   4   9   6       40.64       37.06      3.20 o 
   5   9   6       34.57       35.31      3.22 o 
   6   9   6      124.84      126.90      5.26 o 
   7   9   6        0.55        2.34      1.52 o 
  -5  10   6       24.37       16.92      2.83 o 
  -4  10   6       47.07       38.03      4.47 o 
  -3  10   6       68.41       74.23      6.01 o 
  -2  10   6       21.76       13.70      2.59 o 
  -1  10   6       15.48       21.10      2.95 o 
   0  10   6       13.90       11.21      2.88 o 
   1  10   6       52.29       54.92      2.56 o 
   2  10   6       98.40      104.29      4.03 o 
   3  10   6      150.36      159.03      5.21 o 
   4  10   6     1273.87     1328.47     17.58 o 
   5  10   6       90.63       95.50      5.01 o 
   6  10   6       18.65       19.59      3.24 o 
   7  10   6       79.11       70.78      6.77 o 
  -4  11   6       17.76       10.73      2.63 o 
  -3  11   6        1.94        2.41      1.72 o 
  -2  11   6       40.75       39.99      4.47 o 
  -1  11   6        2.33       -0.34      1.11 o 
   0  11   6        0.36       -0.58      1.02 o 
   1  11   6        3.70        2.07      1.10 o 
   2  11   6        9.72        9.46      1.59 o 
   3  11   6      167.83      164.53     14.56 o 
   4  11   6        1.13        1.31      1.39 o 
   5  11   6       30.66       18.11      2.91 o 
   6  11   6       11.20        8.59      2.54 o 
  -3  12   6        0.91        1.69      1.59 o 
  -2  12   6        2.56        1.73      2.02 o 
  -1  12   6        5.08        2.63      3.89 o 
   0  12   6        0.78        0.58      1.22 o 
   1  12   6       10.30       12.40      3.46 o 
   2  12   6        6.83        6.02      1.38 o 
   3  12   6      184.26      206.63      6.32 o 
   4  12   6      283.75      299.97      7.98 o 
   5  12   6      101.54      104.56      9.23 o 
   6  12   6        0.20       -2.02      2.02 o 
  -3  13   6       74.20       62.56      8.36 o 
  -2  13   6       15.10       12.26      4.61 o 
  -1  13   6        3.69        0.29      1.52 o 
   0  13   6        0.25        3.17      1.44 o 
   1  13   6        8.05        6.34      2.59 o 
   2  13   6        3.47        4.32      1.73 o 
   3  13   6        5.36        6.67      1.51 o 
   4  13   6        0.12       -0.29      1.43 o 
   5  13   6       17.12       12.62      3.89 o 
  -2  14   6        0.37        4.32      2.59 o 
  -1  14   6       68.55       71.59      7.50 o 
   0  14   6        0.03       -2.02      2.02 o 
   1  14   6        0.27        0.58      1.73 o 
   2  14   6       14.71       21.62      4.90 o 
   3  14   6       23.53       25.95      5.19 o 
   4  14   6       45.66       56.79      8.36 o 
   5  14   6       15.76       16.62      3.60 o 
   0  15   6        0.18        3.46      3.75 o 
   1  15   6        0.12        1.73      3.46 o 
   2  15   6        2.28        2.59      2.88 o 
  -4 -12   7        4.60        2.31      1.73 o 
  -4 -11   7       82.94       96.50      8.94 o 
  -3 -11   7        4.47        6.61      1.63 o 
  -2 -11   7       10.15       20.47      5.48 o 
  -1 -11   7        2.54        4.04      2.88 o 
   0 -11   7      165.72      184.51     13.26 o 
   1 -11   7       38.97       44.11      8.07 o 
  -5 -10   7        7.85       10.67      2.29 o 
  -4 -10   7       26.55       24.09      3.45 o 
  -3 -10   7        0.15       -1.73      1.73 o 
  -2 -10   7       10.56       10.26      2.13 o 
  -1 -10   7       16.32       20.47      4.90 o 
   0 -10   7       36.54       52.18      7.78 o 
   1 -10   7       33.13       32.29      6.63 o 
   2 -10   7        0.02       -0.29      2.88 o 
   3 -10   7       14.20       15.28      4.32 o 
  -6  -9   7       36.22       28.51      3.73 o 
  -5  -9   7       10.48        6.89      1.80 o 
  -4  -9   7       11.13       10.75      2.45 o 
  -3  -9   7        1.53        0.10      0.90 o 
  -2  -9   7       21.65       24.17      3.15 o 
  -1  -9   7        0.01        0.92      1.00 o 
   0  -9   7        2.41        2.02      2.31 o 
   1  -9   7        1.87        5.48      2.88 o 
   2  -9   7        7.58        7.95      2.08 o 
   3  -9   7       73.00       78.14      6.49 o 
  -6  -8   7       44.31       56.15      5.40 o 
  -5  -8   7       54.16       53.28      5.05 o 
  -4  -8   7      172.79      173.50     10.81 o 
  -3  -8   7       17.82       16.96      2.54 o 
  -2  -8   7        9.89        7.40      1.65 o 
  -1  -8   7        2.32       -0.03      0.90 o 
   0  -8   7       51.90       53.91      7.50 o 
   1  -8   7        4.29        5.17      1.73 o 
   2  -8   7      506.98      553.51     35.46 o 
   3  -8   7        0.01        0.29      2.59 o 
   4  -8   7       31.52       27.31      4.29 o 
  -7  -7   7       47.44       48.69      8.50 o 
  -6  -7   7       47.12       50.47      5.30 o 
  -5  -7   7      129.79      114.21      6.11 o 
  -4  -7   7        2.46        0.22      0.90 o 
  -3  -7   7        8.42        4.63      1.52 o 
  -2  -7   7        1.36        1.30      1.17 o 
  -1  -7   7       21.65       22.56      2.95 o 
   0  -7   7        4.81        2.92      1.38 o 
   1  -7   7      115.85      122.51      5.47 o 
   2  -7   7      420.83      476.51     11.94 o 
   3  -7   7      127.45      124.05      8.65 o 
   4  -7   7       53.07       50.13      5.05 o 
   5  -7   7       23.90       28.96      4.58 o 
  -7  -6   7        0.02        0.58      2.02 o 
  -6  -6   7       34.52       36.40      4.47 o 
  -5  -6   7       31.71       28.75      3.65 o 
  -4  -6   7        6.49        5.27      1.44 o 
  -3  -6   7       13.31       10.45      2.01 o 
  -2  -6   7        8.65       10.74      2.01 o 
  -1  -6   7       29.01       33.06      4.47 o 
   0  -6   7      152.62      153.39      4.90 o 
   1  -6   7        0.25       -0.61      0.67 o 
   2  -6   7      118.82      136.12      5.87 o 
   3  -6   7      457.89      479.84     12.12 o 
   4  -6   7        0.49       -0.43      1.22 o 
   5  -6   7       14.50       15.31      3.32 o 
  -7  -5   7       29.28       25.48      3.77 o 
  -6  -5   7       20.39       20.96      3.24 o 
  -5  -5   7       39.31       38.51      4.61 o 
  -4  -5   7        0.65        2.43      2.16 o 
  -3  -5   7        0.40       -0.82      0.82 o 
  -2  -5   7      260.32      250.32      7.64 o 
  -1  -5   7        1.58        1.73      1.02 o 
   0  -5   7        0.35        0.31      0.56 o 
   1  -5   7       25.08       28.48      2.40 o 
   2  -5   7      240.90      245.89      7.63 o 
   3  -5   7      259.24      268.10     10.38 o 
   4  -5   7       18.17       15.24      3.17 o 
   5  -5   7       26.43       25.32      7.78 o 
  -8  -4   7        2.34        5.77      2.59 o 
  -7  -4   7       28.32       28.36      3.97 o 
  -6  -4   7       21.98       20.73      4.47 o 
  -5  -4   7       88.36       79.41      6.92 o 
  -4  -4   7        5.83        6.14      1.72 o 
  -3  -4   7      537.79      534.05     11.72 o 
  -2  -4   7        0.44       -0.29      0.69 o 
  -1  -4   7      133.86      132.85      5.08 o 
   0  -4   7        0.61        0.07      0.69 o 
   1  -4   7       11.03       11.66      1.44 o 
   2  -4   7        4.38        3.28      0.93 o 
   3  -4   7       19.73       24.74      6.77 o 
   4  -4   7        2.46        1.33      1.31 o 
   5  -4   7        0.03       -0.05      1.11 o 
   6  -4   7       26.82       22.20      4.90 o 
  -7  -3   7       76.74       85.17      6.69 o 
  -6  -3   7        5.86        5.37      2.59 o 
  -5  -3   7      127.71      109.49      5.62 o 
  -4  -3   7      401.10      399.80     10.81 o 
  -3  -3   7     2069.94     2014.31     25.89 o 
  -2  -3   7       61.88       56.52      3.65 o 
  -1  -3   7       42.85       49.53      2.24 o 
   0  -3   7        2.01        1.70      0.76 o 
   1  -3   7       12.01       11.43      1.38 o 
   2  -3   7       52.22       53.33      2.79 o 
   3  -3   7       93.24       88.76      4.88 o 
   4  -3   7       19.79       19.66      3.89 o 
   5  -3   7      175.05      185.95     10.67 o 
   6  -3   7       20.87       18.74      4.61 o 
  -7  -2   7        0.40        0.78      3.03 o 
  -6  -2   7        0.27       -1.17      1.17 o 
  -5  -2   7       16.97       14.34      2.63 o 
  -4  -2   7      910.62      892.17     16.00 o 
  -3  -2   7      115.81      112.39      4.99 o 
  -2  -2   7       79.12       63.96      3.56 o 
  -1  -2   7       14.91       13.92      1.22 o 
   0  -2   7       28.22       30.57      2.65 o 
   1  -2   7        1.66        1.06      0.77 o 
   2  -2   7       19.40       17.96      1.47 o 
   3  -2   7        2.44        2.48      0.70 o 
   4  -2   7       42.79       35.69      3.67 o 
   5  -2   7       17.87       15.86      3.46 o 
   6  -2   7        0.72        1.44      2.31 o 
   7  -2   7       15.41       18.74      4.04 o 
  -7  -1   7       44.31       38.92      6.63 o 
  -6  -1   7       25.28       24.78      3.36 o 
  -5  -1   7       22.02       23.48      3.15 o 
  -4  -1   7     1579.28     1586.49     22.62 o 
  -3  -1   7      110.57      108.36      4.79 o 
  -2  -1   7      249.00      272.40      4.59 o 
  -1  -1   7       16.53       13.53      1.22 o 
   0  -1   7       18.05       17.53      1.48 o 
   1  -1   7       75.00       71.17      2.50 o 
   2  -1   7       22.57       23.25      1.60 o 
   3  -1   7       22.24       21.66      1.63 o 
   4  -1   7        0.01       -0.05      0.76 o 
   5  -1   7       66.83       59.39      6.92 o 
   6  -1   7        2.02        3.17      2.02 o 
   7  -1   7        0.13       -1.15      2.02 o 
  -7   0   7       30.05       22.20      5.19 o 
  -6   0   7        2.44        2.39      1.38 o 
  -5   0   7       75.13       77.87      5.05 o 
  -4   0   7      484.27      515.61     11.30 o 
  -3   0   7       20.03       20.83      1.92 o 
  -2   0   7      611.45      682.28      8.38 o 
  -1   0   7       48.19       64.87      2.45 o 
   0   0   7       35.66       37.38      1.65 o 
   1   0   7        0.42        0.10      0.31 o 
   2   0   7       44.17       48.80      1.87 o 
   3   0   7        1.43        0.89      0.53 o 
   4   0   7        3.20        1.60      0.80 o 
   5   0   7       95.86       95.93      4.68 o 
   6   0   7        5.60        7.78      2.88 o 
   7   0   7       10.19       14.99      4.32 o 
  -7   1   7        2.94       -0.86      2.02 o 
  -6   1   7        7.76        3.17      2.02 o 
  -5   1   7      329.32      354.94     20.76 o 
  -4   1   7      212.80      218.46      7.01 o 
  -3   1   7        9.78        9.07      1.22 o 
  -2   1   7       62.68       64.97      2.37 o 
  -1   1   7      188.53      208.75      4.18 o 
   0   1   7       36.62       43.64      1.65 o 
   1   1   7        0.47       -0.31      0.31 o 
   2   1   7      244.86      205.34      5.06 o 
   3   1   7        0.74       -0.19      0.50 o 
   4   1   7       45.53       38.53      2.77 o 
   5   1   7       19.19       18.73      1.98 o 
   6   1   7       11.03        8.36      2.88 o 
  -7   2   7        0.05       -1.73      1.73 o 
  -6   2   7        0.19        1.44      2.02 o 
  -5   2   7      136.87      135.50      9.23 o 
  -4   2   7       51.17       49.62      3.09 o 
  -3   2   7       32.99       34.76      2.48 o 
  -2   2   7      492.75      512.10      7.35 o 
  -1   2   7       29.38       30.42      1.64 o 
   0   2   7      729.57      752.26      7.50 o 
   1   2   7       74.58       83.63      1.98 o 
   2   2   7        7.83        5.66      0.97 o 
   3   2   7       36.97       32.60      3.19 o 
   4   2   7       49.32       55.41      3.25 o 
   5   2   7        7.40        6.23      1.38 o 
   6   2   7        2.67        3.69      1.22 o 
   7   2   7        4.73        3.75      2.59 o 
   8   2   7        5.45       -2.02      2.59 o 
  -7   3   7        0.44        1.44      2.88 o 
  -6   3   7        9.16        4.04      2.88 o 
  -5   3   7        0.23       -0.90      0.90 o 
  -4   3   7        9.65        8.39      1.33 o 
  -3   3   7       22.96       28.19      2.22 o 
  -2   3   7     1176.27     1248.91     13.20 o 
  -1   3   7      528.36      538.01      7.31 o 
   0   3   7        0.04        0.23      0.34 o 
   1   3   7       14.61        9.52      0.79 o 
   2   3   7      179.59      182.09      8.93 o 
   3   3   7       72.87       70.22      3.00 o 
   4   3   7       33.23       25.25      2.38 o 
   5   3   7        7.63        7.72      1.53 o 
   6   3   7        0.10        0.22      0.93 o 
   7   3   7       20.32       22.49      4.90 o 
   8   3   7      124.18      144.44     11.53 o 
  -7   4   7       24.86       20.76      6.05 o 
  -6   4   7       11.23       10.96      3.46 o 
  -5   4   7      124.71      130.31      9.23 o 
  -4   4   7      104.79       90.29      8.07 o 
  -3   4   7        0.83        1.30      0.71 o 
  -2   4   7       19.53       22.26      1.88 o 
  -1   4   7     1037.72     1081.76     10.05 o 
   0   4   7        2.63        4.43      0.64 o 
   1   4   7      350.03      371.30      4.24 o 
   2   4   7      107.02      112.50      3.55 o 
   3   4   7       83.99       77.46      3.16 o 
   4   4   7        3.55        2.34      0.93 o 
   5   4   7       11.43        9.55      1.60 o 
   6   4   7      141.39      147.22      5.33 o 
   7   4   7       86.42       95.05      4.79 o 
   8   4   7      109.72      113.30     11.53 o 
  -6   5   7        4.53        2.59      1.73 o 
  -5   5   7       13.06        9.51      2.88 o 
  -4   5   7        0.26        1.73      0.96 o 
  -3   5   7      188.94      201.06      6.72 o 
  -2   5   7       47.44       42.50      2.41 o 
  -1   5   7       14.08       20.11      1.46 o 
   0   5   7        0.74        1.42      0.39 o 
   1   5   7      272.74      276.76      3.90 o 
   2   5   7        0.58        0.55      0.49 o 
   3   5   7      234.97      231.97      7.04 o 
   4   5   7        0.53        0.00      0.68 o 
   5   5   7       11.75        8.86      1.92 o 
   6   5   7       16.18       21.86      2.57 o 
   7   5   7      274.62      296.21      8.15 o 
   8   5   7       12.10       16.72      4.90 o 
  -6   6   7        0.83        1.33      1.52 o 
  -5   6   7       40.97       49.88      7.21 o 
  -4   6   7        3.47        2.45      1.22 o 
  -3   6   7       24.42       21.60      2.75 o 
  -2   6   7       12.35       10.64      1.56 o 
  -1   6   7        8.34       11.66      1.17 o 
   0   6   7       12.68       18.24      1.58 o 
   1   6   7      304.26      300.66      4.50 o 
   2   6   7      305.18      318.24      6.38 o 
   3   6   7        1.33        1.22      0.76 o 
   4   6   7        7.58        6.93      1.36 o 
   5   6   7        1.55        0.53      0.88 o 
   6   6   7        5.22        6.08      2.32 o 
   7   6   7       22.20       25.79      3.03 o 
   8   6   7        1.00        2.45      1.63 o 
  -6   7   7        8.02        3.64      1.93 o 
  -5   7   7       39.45       32.29      5.77 o 
  -4   7   7        2.93        2.59      1.02 o 
  -3   7   7       21.51       19.38      2.65 o 
  -2   7   7        1.78        1.38      0.90 o 
  -1   7   7       90.53       96.91      2.76 o 
   0   7   7       23.04       26.05      1.75 o 
   1   7   7       15.18       11.76      1.19 o 
   2   7   7        1.12        1.37      0.76 o 
   3   7   7       89.26       87.25      3.60 o 
   4   7   7       11.99        8.96      1.48 o 
   5   7   7        5.13        4.27      1.21 o 
   6   7   7       38.80       43.21      3.64 o 
   7   7   7        8.96        9.79      2.72 o 
   8   7   7        0.17       -0.58      1.87 o 
  -6   8   7       22.26       14.13      4.04 o 
  -5   8   7       27.86       23.35      4.90 o 
  -4   8   7        1.97        1.28      1.11 o 
  -3   8   7       57.68       64.78      5.20 o 
  -2   8   7        2.11        1.86      1.11 o 
  -1   8   7        6.61        5.53      1.43 o 
   0   8   7        0.98        0.74      0.49 o 
   1   8   7      514.05      546.04      9.16 o 
   2   8   7      210.43      208.40      5.43 o 
   3   8   7      457.89      468.71      9.39 o 
   4   8   7      231.44      232.73      6.37 o 
   5   8   7        1.15        0.12      0.88 o 
   6   8   7       22.55       24.63      3.16 o 
   7   8   7        1.41        0.91      1.26 o 
  -5   9   7        1.03        4.32      2.31 o 
  -4   9   7        9.15        7.00      2.45 o 
  -3   9   7       19.55       21.68      3.60 o 
  -2   9   7       11.80       13.12      2.24 o 
  -1   9   7        9.69        8.14      2.45 o 
   0   9   7       17.73       15.45      1.75 o 
   1   9   7      336.84      337.07      6.65 o 
   2   9   7       36.57       42.29      4.18 o 
   3   9   7      412.47      436.81      8.76 o 
   4   9   7       68.02       68.70      4.32 o 
   5   9   7        7.96       10.13      2.18 o 
   6   9   7       22.54       14.78      3.65 o 
   7   9   7        3.94        2.61      1.59 o 
  -5  10   7        5.80        8.36      2.59 o 
  -4  10   7        1.34        2.88      1.63 o 
  -3  10   7        0.02       -1.49      2.16 o 
  -2  10   7        1.29       -0.35      1.73 o 
  -1  10   7        0.28        1.30      1.59 o 
   0  10   7        1.51        3.95      1.31 o 
   1  10   7      118.28      137.73      4.56 o 
   2  10   7        3.68        2.61      1.00 o 
   3  10   7       24.89       23.88      2.53 o 
   4  10   7        1.77        0.52      2.05 o 
   5  10   7       11.93       12.62      2.03 o 
   6  10   7        0.03       -0.19      1.17 o 
   7  10   7        9.63        6.05      2.04 o 
  -4  11   7       16.77       17.42      6.92 o 
  -3  11   7        0.00       -1.01      1.01 o 
  -2  11   7        0.13       -0.73      1.11 o 
  -1  11   7        1.85        1.15      1.02 o 
   0  11   7      157.00      162.24      6.64 o 
   1  11   7        9.66        8.18      1.66 o 
   2  11   7        0.93        0.66      0.88 o 
   3  11   7        5.80        5.12      2.09 o 
   4  11   7        5.10        2.52      1.17 o 
   5  11   7       20.03       19.07      2.54 o 
   6  11   7        1.53        1.33      1.52 o 
  -3  12   7        1.11        3.75      2.45 o 
  -2  12   7        0.90        0.86      1.63 o 
  -1  12   7        8.16        7.05      2.45 o 
   0  12   7       95.55       93.30     11.24 o 
   1  12   7        4.78        5.48      2.02 o 
   2  12   7       39.96       47.06      3.55 o 
   3  12   7      464.97      525.09     13.04 o 
   4  12   7       12.30       11.78      1.85 o 
   5  12   7       67.47       71.43      6.31 o 
   6  12   7      125.23      141.74      7.85 o 
  -3  13   7       41.52       25.66      5.48 o 
  -2  13   7        0.02        2.59      1.72 o 
  -1  13   7       12.24       11.82      2.49 o 
   0  13   7        1.17        3.75      2.88 o 
   1  13   7        2.96        5.19      2.59 o 
   2  13   7       25.92       24.51      4.90 o 
   3  13   7       89.37       91.60      6.10 o 
   4  13   7      265.84      271.56      9.89 o 
   5  13   7       96.94       98.44      7.64 o 
  -2  14   7       10.84       18.16      3.46 o 
  -1  14   7        2.91       -1.15      3.17 o 
   0  14   7        4.14        8.07      3.46 o 
   1  14   7        1.50        3.17      2.59 o 
   2  14   7       18.98       16.14      4.04 o 
   3  14   7      103.74      111.28      8.94 o 
   4  14   7       45.66       45.84      7.78 o 
   5  14   7       11.37       14.97      3.46 o 
   0  15   7        0.13       -2.88      2.88 o 
   1  15   7        0.00        7.21      3.75 o 
   2  15   7       14.01       10.38      4.61 o 
  -4 -11   8        6.63        7.21      1.73 o 
  -3 -11   8        0.10       -0.20      1.31 o 
  -2 -11   8       12.89       19.03      5.48 o 
  -1 -11   8       33.14       25.66      6.05 o 
   0 -11   8        3.04        0.86      3.75 o 
  -4 -10   8        0.71        2.88      2.88 o 
  -3 -10   8       21.04       27.65      3.56 o 
  -2 -10   8        2.04        1.26      1.73 o 
  -1 -10   8       37.94       27.39      5.77 o 
   0 -10   8        0.32        0.00      2.59 o 
   1 -10   8       96.10      103.50     11.53 o 
   2 -10   8        0.54       -1.73      3.17 o 
  -5  -9   8       30.78       22.37      3.39 o 
  -4  -9   8       11.04        6.86      1.87 o 
  -3  -9   8       19.85       24.68      6.49 o 
  -2  -9   8        0.04        1.99      1.17 o 
  -1  -9   8      156.45      150.55      6.72 o 
   0  -9   8       19.80       20.18      5.19 o 
   1  -9   8      284.70      294.06     15.57 o 
   2  -9   8       27.18       26.23      6.05 o 
   3  -9   8       31.47       35.52      5.19 o 
  -6  -8   8        2.59        2.44      2.59 o 
  -5  -8   8       28.86       23.01      3.24 o 
  -4  -8   8       77.59       80.36      8.50 o 
  -3  -8   8        2.74        1.46      1.22 o 
  -2  -8   8        0.01       -0.79      1.11 o 
  -1  -8   8        7.27        8.08      1.70 o 
   0  -8   8      346.01      354.60     15.86 o 
   1  -8   8        6.06        8.94      3.17 o 
   2  -8   8      115.14      136.21     19.46 o 
   3  -8   8       50.95       59.51      5.66 o 
   4  -8   8       25.30       39.34      7.78 o 
  -6  -7   8        0.66        0.66      1.38 o 
  -5  -7   8       27.32       26.50      3.73 o 
  -4  -7   8        4.69        2.79      2.88 o 
  -3  -7   8        0.02       -0.06      1.01 o 
  -2  -7   8        4.75        3.77      1.31 o 
  -1  -7   8        0.05       -1.01      1.01 o 
   0  -7   8       70.28       75.38      4.63 o 
   1  -7   8        5.09        6.34      2.88 o 
   2  -7   8        6.49       10.40      2.31 o 
   3  -7   8       32.08       32.16      3.86 o 
   4  -7   8        0.00        1.64      1.59 o 
  -7  -6   8       21.77       26.81      5.19 o 
  -6  -6   8      105.47      110.00      7.10 o 
  -5  -6   8       48.69       44.84      4.79 o 
  -4  -6   8        0.21       -0.74      0.74 o 
  -3  -6   8        0.12        1.25      0.90 o 
  -2  -6   8       30.06       30.61      3.47 o 
  -1  -6   8        1.60        0.52      0.96 o 
   0  -6   8        3.39        2.92      1.38 o 
   1  -6   8      139.71      151.73      4.66 o 
   2  -6   8        4.72        4.18      1.63 o 
   3  -6   8      286.71      301.11      9.56 o 
   4  -6   8        2.46        1.15      1.87 o 
   5  -6   8        0.61       -0.29      2.59 o 
  -7  -5   8       12.34       13.57      4.32 o 
  -6  -5   8       36.13       43.54      4.79 o 
  -5  -5   8        4.65        6.77      2.04 o 
  -4  -5   8       33.62       39.50      4.28 o 
  -3  -5   8       12.25       11.24      2.21 o 
  -2  -5   8        0.68        2.20      1.15 o 
  -1  -5   8       32.80       27.88      3.04 o 
   0  -5   8      107.90       92.61      3.30 o 
   1  -5   8       89.70       93.67      3.55 o 
   2  -5   8      426.00      452.28     10.87 o 
   3  -5   8       30.43       26.21      4.61 o 
   4  -5   8        0.04        1.00      1.73 o 
   5  -5   8       21.41       23.06      4.90 o 
  -7  -4   8      102.26      134.37      8.36 o 
  -6  -4   8        3.69        2.35      1.38 o 
  -5  -4   8       70.58       65.19      5.40 o 
  -4  -4   8       32.52       29.16      3.56 o 
  -3  -4   8       19.25       15.84      2.54 o 
  -2  -4   8       27.83       33.27      4.90 o 
  -1  -4   8       19.50       19.76      4.47 o 
   0  -4   8        4.11        4.56      1.08 o 
   1  -4   8       23.66       24.24      2.37 o 
   2  -4   8     2123.29     2163.02     33.24 o 
   3  -4   8        0.09        0.79      1.11 o 
   4  -4   8      176.71      172.22      7.03 o 
   5  -4   8       29.93       23.64      4.61 o 
   6  -4   8        0.75        4.32      2.88 o 
  -7  -3   8        4.14        1.98      1.72 o 
  -6  -3   8       39.59       41.17      4.47 o 
  -5  -3   8        9.96        9.23      2.24 o 
  -4  -3   8        9.74        7.89      1.93 o 
  -3  -3   8       42.57       40.41      3.87 o 
  -2  -3   8       49.83       48.57      5.05 o 
  -1  -3   8        4.67        3.00      0.71 o 
   0  -3   8      211.20      193.97      4.58 o 
   1  -3   8       68.60       63.43      3.81 o 
   2  -3   8      137.44      140.85      4.72 o 
   3  -3   8      286.54      282.06      9.08 o 
   4  -3   8        0.39        1.30      1.87 o 
   5  -3   8        0.30        0.29      1.73 o 
   6  -3   8       15.43       13.26      3.46 o 
  -7  -2   8       39.79       46.86      5.08 o 
  -6  -2   8        1.60        1.44      1.22 o 
  -5  -2   8      125.43      124.98      6.22 o 
  -4  -2   8      111.68      108.16     13.69 o 
  -3  -2   8       10.47        6.61      1.72 o 
  -2  -2   8       72.99       61.90      3.67 o 
  -1  -2   8       29.90       25.23      1.85 o 
   0  -2   8        2.03        1.82      0.59 o 
   1  -2   8      311.00      315.40      5.93 o 
   2  -2   8      195.80      188.91      4.07 o 
   3  -2   8      110.40      114.16      3.30 o 
   4  -2   8        7.80        3.75      2.31 o 
   5  -2   8       43.79       49.88      6.63 o 
   6  -2   8       31.08       34.60      6.05 o 
  -7  -1   8        5.17        8.36      3.17 o 
  -6  -1   8        6.72        6.24      2.02 o 
  -5  -1   8      171.05      173.91     12.68 o 
  -4  -1   8      413.68      403.61     10.50 o 
  -3  -1   8      470.94      466.56     10.50 o 
  -2  -1   8        4.17        6.10      0.92 o 
  -1  -1   8      415.37      401.63      6.26 o 
   0  -1   8        9.08        5.64      0.87 o 
   1  -1   8       63.86       54.93      2.25 o 
   2  -1   8      119.74      113.96      4.29 o 
   3  -1   8       18.04       18.64      1.68 o 
   4  -1   8      113.99      101.56      4.06 o 
   5  -1   8       10.74       16.72      3.75 o 
   6  -1   8       23.25       20.47      4.61 o 
   7  -1   8        4.36        2.31      2.31 o 
  -7   0   8       49.00       40.94      6.92 o 
  -6   0   8       70.22       73.45      6.77 o 
  -5   0   8      653.76      655.16     14.25 o 
  -4   0   8       78.03       84.15      5.62 o 
  -3   0   8     1047.80     1012.93     20.18 o 
  -2   0   8        0.86        0.71      0.58 o 
  -1   0   8        2.07        1.53      0.62 o 
   0   0   8       36.91       42.08      1.90 o 
   1   0   8       21.17       25.26      1.66 o 
   2   0   8       18.99       20.80      2.04 o 
   3   0   8       28.54       23.98      1.75 o 
   4   0   8       94.76       80.45      3.54 o 
   5   0   8       49.98       49.35      4.06 o 
   6   0   8        0.04        4.32      2.31 o 
  -7   1   8        4.63        1.73      2.59 o 
  -6   1   8       10.29        5.48      2.88 o 
  -5   1   8      182.68      178.22     13.12 o 
  -4   1   8      636.80      664.37     13.23 o 
  -3   1   8        3.33        3.27      0.84 o 
  -2   1   8       12.85       13.40      1.39 o 
  -1   1   8       90.29       91.74      2.91 o 
   0   1   8      111.93      124.95      2.90 o 
   1   1   8      229.25      222.60      3.90 o 
   2   1   8        0.75        0.22      0.38 o 
   3   1   8        0.25        0.71      0.62 o 
   4   1   8       54.13       48.99      3.94 o 
   5   1   8       83.07       57.37      4.47 o 
   7   1   8        3.06        5.19      3.17 o 
  -7   2   8       32.69       36.90      6.92 o 
  -6   2   8       18.35       21.91      4.90 o 
  -5   2   8      136.17      152.22      9.80 o 
  -4   2   8      231.30      234.37      5.59 o 
  -3   2   8      216.32      228.74      7.31 o 
  -2   2   8       44.36       50.43      2.58 o 
  -1   2   8      261.01      260.70      4.39 o 
   0   2   8       74.20       74.45      2.13 o 
   1   2   8       32.19       26.94      1.62 o 
   2   2   8        1.77       -0.04      0.42 o 
   3   2   8        1.29        3.21      0.97 o 
   4   2   8       65.32       50.44      3.32 o 
   5   2   8       22.81       14.40      1.92 o 
   6   2   8        2.83        1.02      1.44 o 
   7   2   8        7.78       10.38      3.75 o 
  -7   3   8       13.64       10.38      4.32 o 
  -6   3   8       99.48       99.46     10.38 o 
  -5   3   8       94.33      105.23      8.36 o 
  -4   3   8      205.93      224.90      5.60 o 
  -3   3   8      174.23      178.99      4.64 o 
  -2   3   8      299.72      334.77      6.15 o 
  -1   3   8       26.71       33.97      1.93 o 
   0   3   8       37.12       37.15      1.67 o 
   1   3   8      267.30      267.25      4.74 o 
   2   3   8       26.08       23.38      1.98 o 
   3   3   8       74.42       66.76      3.05 o 
   4   3   8       56.26       42.08      3.10 o 
   5   3   8       17.60       15.69      2.03 o 
   6   3   8        2.24        2.78      1.21 o 
   7   3   8       49.68       68.33      8.65 o 
  -6   4   8       87.97       76.40      9.51 o 
  -4   4   8        9.70        6.87      1.59 o 
  -3   4   8      247.54      256.09      5.81 o 
  -2   4   8       16.16       11.69      1.44 o 
  -1   4   8      675.27      682.92      7.77 o 
   0   4   8       98.47      109.97      2.69 o 
   1   4   8        7.25        5.99      0.73 o 
   2   4   8       39.19       29.86      2.38 o 
   3   4   8        0.72        0.24      0.54 o 
   4   4   8       28.80       24.63      2.48 o 
   5   4   8        1.54        1.30      0.87 o 
   6   4   8       31.02       31.30      2.97 o 
   7   4   8       23.44       27.78      2.97 o 
   8   4   8        5.92        6.05      4.04 o 
  -6   5   8        1.44        2.59      2.59 o 
  -5   5   8       50.72       51.32      7.50 o 
  -4   5   8       15.41       14.32      2.29 o 
  -3   5   8        0.65        0.95      0.59 o 
  -2   5   8      568.64      584.13      8.83 o 
  -1   5   8       30.76       32.95      1.93 o 
   0   5   8        0.60        0.33      0.42 o 
   1   5   8        0.23        0.61      0.49 o 
   2   5   8       23.35       19.09      1.87 o 
   3   5   8        0.13       -0.06      0.76 o 
   4   5   8        4.51        0.86      0.80 o 
   5   5   8       20.79       21.47      2.49 o 
   6   5   8        0.15        1.18      1.05 o 
   7   5   8      134.50      144.77      5.76 o 
   8   5   8        8.63       10.96      5.19 o 
  -6   6   8        3.97        1.73      2.59 o 
  -5   6   8        4.20        4.61      2.31 o 
  -4   6   8       29.76       34.84      3.73 o 
  -3   6   8       78.44       81.89      4.48 o 
  -2   6   8      886.24      891.88     11.60 o 
  -1   6   8      198.12      203.66      4.14 o 
   0   6   8      157.74      157.14      3.51 o 
   1   6   8        6.35        9.54      1.38 o 
   2   6   8        8.97        9.53      1.50 o 
   3   6   8        9.60        9.22      1.42 o 
   4   6   8      115.28      111.37      4.94 o 
   5   6   8        0.90        0.94      1.05 o 
   6   6   8       25.73       29.64      3.93 o 
   7   6   8       42.95       49.84      4.10 o 
   8   6   8       48.26       51.35      4.18 o 
  -6   7   8       10.11        4.64      1.93 o 
  -5   7   8       34.05       27.10      5.19 o 
  -4   7   8        0.01       -0.14      1.01 o 
  -3   7   8        2.69        3.00      1.87 o 
  -2   7   8        0.09       -0.29      0.82 o 
  -1   7   8       16.02       20.62      1.87 o 
   0   7   8       47.77       46.76      2.28 o 
   1   7   8       57.51       60.82      4.76 o 
   2   7   8        2.62        1.04      0.76 o 
   3   7   8       83.48       80.65      3.60 o 
   4   7   8        0.77        0.18      0.76 o 
   5   7   8        0.07        0.29      0.83 o 
   6   7   8      248.14      265.98      7.65 o 
   7   7   8       98.10       92.26      5.66 o 
  -6   8   8        0.22        0.00      1.73 o 
  -5   8   8        2.13        2.02      2.02 o 
  -4   8   8        2.59        0.68      1.11 o 
  -3   8   8      171.43      159.70      6.73 o 
  -2   8   8       23.67       23.87      2.85 o 
  -1   8   8      104.48      102.12      3.59 o 
   0   8   8      130.62      138.20      3.60 o 
   1   8   8        0.54       -0.05      0.69 o 
   2   8   8        3.35        3.34      1.05 o 
   3   8   8      148.06      146.37      4.94 o 
   4   8   8        0.01       -0.04      0.76 o 
   5   8   8        1.42        0.96      0.83 o 
   6   8   8        1.80        3.54      1.25 o 
   7   8   8       24.99       19.71      2.65 o 
  -5   9   8       12.53       11.53      4.04 o 
  -4   9   8       11.51       14.65      2.54 o 
  -3   9   8        4.41        4.07      3.75 o 
  -2   9   8       22.52       20.65      2.75 o 
  -1   9   8        0.04        0.58      0.82 o 
   0   9   8        0.52       -0.14      0.58 o 
   1   9   8       70.67       74.02      3.31 o 
   2   9   8      115.91      120.03      4.31 o 
   3   9   8        1.07        0.58      0.87 o 
   4   9   8       15.06       13.93      2.00 o 
   5   9   8       26.14       34.60      3.27 o 
   6   9   8       11.73       12.29      2.76 o 
   7   9   8        0.03       -1.44      1.44 o 
  -4  10   8        0.31        0.43      2.16 o 
  -3  10   8        6.60        9.90      2.21 o 
  -2  10   8        6.93        4.52      1.87 o 
  -1  10   8        5.52        6.30      1.52 o 
   0  10   8       68.62       72.53      4.53 o 
   1  10   8       10.07        6.09      1.21 o 
   2  10   8       18.93       16.65      2.05 o 
   3  10   8      114.86      127.16      4.87 o 
   4  10   8        1.74        3.75      1.19 o 
   5  10   8       19.71       20.64      2.55 o 
   6  10   8        4.83        3.42      1.30 o 
   7  10   8        0.72        0.00      2.02 o 
  -4  11   8        0.21        0.27      1.52 o 
  -3  11   8       26.25       28.04      3.97 o 
  -2  11   8        3.11        6.37      1.80 o 
  -1  11   8       89.67       97.12      5.86 o 
   0  11   8       67.95       58.81      7.50 o 
   1  11   8       24.50       29.99      2.70 o 
   2  11   8      300.37      321.61      7.68 o 
   3  11   8      277.32      301.30     10.13 o 
   4  11   8        2.00        0.30      1.29 o 
   5  11   8        5.13        3.64      2.29 o 
   6  11   8        7.29        6.63      2.34 o 
  -3  12   8        8.31        2.81      2.31 o 
  -2  12   8        3.28        4.77      1.80 o 
  -1  12   8        6.92        4.81      1.59 o 
   0  12   8        0.25       -0.58      1.73 o 
   1  12   8      102.83      106.09      8.65 o 
   2  12   8      136.08      149.86      5.40 o 
   3  12   8      141.32      146.47      6.92 o 
   4  12   8        0.00       -0.99      1.39 o 
   5  12   8       11.40       15.14      3.09 o 
   6  12   8        0.02       -1.02      1.59 o 
  -3  13   8        0.91        1.73      1.73 o 
  -2  13   8        7.32        7.47      2.35 o 
  -1  13   8       45.86       62.27      8.65 o 
   0  13   8        1.07       -0.29      2.02 o 
   1  13   8       36.13       42.38      6.63 o 
   2  13   8       18.27       10.38      3.17 o 
   3  13   8        4.69        4.00      1.38 o 
   4  13   8       23.51       27.63      3.14 o 
   5  13   8        2.65        5.20      2.42 o 
  -1  14   8       27.80       26.52      6.05 o 
   0  14   8       30.98       32.00      6.34 o 
   1  14   8        3.05        2.88      2.88 o 
   2  14   8       61.70       65.73      8.65 o 
   3  14   8        0.96        1.15      2.88 o 
   4  14   8       10.00        9.86      2.33 o 
   5  14   8        1.22        0.45      2.31 o 
   1  15   8        5.96        1.44      3.75 o 
   2  15   8       52.01       63.42      8.94 o 
  -3 -11   9        0.39       -0.29      1.44 o 
  -4 -10   9       17.58       15.28      4.04 o 
  -3 -10   9       32.71       46.54      4.92 o 
  -2 -10   9        1.82        9.06      3.03 o 
  -1 -10   9        0.00        0.00      2.31 o 
   0 -10   9        7.47       10.09      4.32 o 
   1 -10   9        0.20        2.31      3.75 o 
  -5  -9   9       25.20       18.45      4.61 o 
  -4  -9   9        2.42        0.89      1.22 o 
  -3  -9   9       16.95       22.15      3.26 o 
  -2  -9   9       19.38       22.96      3.32 o 
  -1  -9   9        8.53        7.21      3.17 o 
   0  -9   9       29.51       25.37      5.48 o 
   1  -9   9       11.62       15.57      4.61 o 
   2  -9   9        3.77        6.92      4.32 o 
  -5  -8   9        0.21       -0.77      2.88 o 
  -4  -8   9        1.01        0.58      1.87 o 
  -3  -8   9        0.82       -0.52      1.00 o 
  -2  -8   9       28.05       26.41      4.76 o 
  -1  -8   9       15.86       13.19      2.45 o 
   0  -8   9      117.02      125.70      9.80 o 
   1  -8   9        1.09        2.31      2.31 o 
   2  -8   9       31.01       38.63      6.92 o 
   3  -8   9       15.46       18.97      3.14 o 
   4  -8   9        3.57       -0.86      3.17 o 
  -6  -7   9        0.69        2.31      1.63 o 
  -5  -7   9        9.34       12.05      2.45 o 
  -4  -7   9        1.67        0.47      1.73 o 
  -3  -7   9       12.73       13.35      2.88 o 
  -2  -7   9       38.07       29.51      3.65 o 
  -1  -7   9        1.10        1.55      1.11 o 
   0  -7   9       51.08       43.60      4.32 o 
   1  -7   9       52.50       57.37      7.50 o 
   2  -7   9       24.19       28.75      5.05 o 
   3  -7   9        1.40        7.51      3.17 o 
   4  -7   9        0.05       -0.70      2.08 o 
  -6  -6   9        0.33        0.12      3.03 o 
  -5  -6   9      103.61      103.86     11.39 o 
  -4  -6   9        2.29        1.87      1.43 o 
  -3  -6   9       39.37       36.25      3.97 o 
  -2  -6   9        7.37        4.32      1.43 o 
  -1  -6   9      626.49      567.78     12.93 o 
   0  -6   9       11.08       11.19      1.92 o 
   1  -6   9      609.27      644.00     13.42 o 
   2  -6   9      147.63      159.75      6.72 o 
   3  -6   9        8.14        6.58      3.03 o 
   4  -6   9        1.33       -0.86      2.02 o 
  -7  -5   9        0.01       -0.58      2.02 o 
  -6  -5   9       35.28       35.59      4.56 o 
  -5  -5   9        3.24        2.56      1.72 o 
  -4  -5   9        8.39       11.19      2.34 o 
  -3  -5   9        9.30        6.31      1.65 o 
  -2  -5   9        4.74        2.57      1.31 o 
  -1  -5   9        1.54       -0.14      0.82 o 
   0  -5   9      116.60      114.29      5.29 o 
   1  -5   9      118.43      123.52      4.18 o 
   2  -5   9       17.01       13.53      2.49 o 
   3  -5   9        1.93       -0.94      1.11 o 
   4  -5   9       37.50       40.65      6.34 o 
   5  -5   9        0.08       -0.86      2.59 o 
  -7  -4   9        5.05        1.93      5.19 o 
  -6  -4   9        0.00        0.06      1.52 o 
  -5  -4   9        9.55        9.20      2.34 o 
  -4  -4   9       59.04       48.32      7.50 o 
  -3  -4   9        0.52        0.03      0.90 o 
  -2  -4   9        1.70       -0.06      0.90 o 
  -1  -4   9       50.72       46.05      5.05 o 
   0  -4   9       27.14       27.24      3.06 o 
   1  -4   9       74.78       73.47      3.34 o 
   2  -4   9       25.09       25.49      2.36 o 
   3  -4   9        0.06        0.00      1.22 o 
   4  -4   9        1.80        1.15      2.02 o 
   5  -4   9       59.46       68.33      8.36 o 
  -7  -3   9       13.27       17.63      3.15 o 
  -6  -3   9       60.30       60.03      5.71 o 
  -5  -3   9       39.86       35.89      4.08 o 
  -4  -3   9        8.08        5.05      1.63 o 
  -3  -3   9        6.53        3.86      1.52 o 
  -2  -3   9        5.10        4.32      1.31 o 
  -1  -3   9       33.65       30.28      3.46 o 
   0  -3   9        1.18        0.89      0.71 o 
   1  -3   9      349.14      340.55      6.75 o 
   2  -3   9        1.65        0.99      0.80 o 
   3  -3   9      416.23      428.17      8.23 o 
   4  -3   9       32.15       39.21      5.77 o 
   5  -3   9        0.27        1.15      1.44 o 
   6  -3   9        1.05        5.48      3.46 o 
  -7  -2   9        0.03       -0.43      1.43 o 
  -6  -2   9       11.57       13.29      2.75 o 
  -5  -2   9        4.72        1.01      1.43 o 
  -4  -2   9        0.22       -0.03      0.90 o 
  -3  -2   9        0.71        2.16      1.22 o 
  -2  -2   9       11.87       16.68      2.45 o 
  -1  -2   9       30.38       32.98      2.49 o 
   0  -2   9       22.83       22.55      1.94 o 
   1  -2   9     1627.17     1602.30     20.89 o 
   2  -2   9        3.17        1.88      0.74 o 
   3  -2   9      228.41      213.64      6.12 o 
   4  -2   9       79.01       69.77      7.50 o 
   5  -2   9        7.17        3.46      2.31 o 
   6  -2   9        0.08       -0.29      1.44 o 
  -7  -1   9       96.00      113.88     12.11 o 
  -6  -1   9       31.64       31.38      3.94 o 
  -5  -1   9       51.16       55.32      4.97 o 
  -4  -1   9       24.44       26.81      3.45 o 
  -3  -1   9        1.53        2.74      1.22 o 
  -2  -1   9       18.30       19.51      2.63 o 
  -1  -1   9      324.93      297.85      5.54 o 
   0  -1   9       10.22        9.95      1.31 o 
   1  -1   9        9.50        9.51      1.25 o 
   2  -1   9     3044.39     2985.25     26.22 o 
   3  -1   9       69.40       68.29      3.48 o 
   4  -1   9      141.80      143.31      4.64 o 
   5  -1   9       10.21        5.77      2.31 o 
   6  -1   9        5.22        2.88      2.31 o 
  -7   0   9        4.26        3.75      3.17 o 
  -6   0   9       45.52       52.55      5.08 o 
  -5   0   9        5.69        3.23      3.32 o 
  -4   0   9       10.86        9.76      2.04 o 
  -3   0   9      250.42      244.45     13.69 o 
  -2   0   9       14.92       20.41      2.30 o 
  -1   0   9        7.20        9.92      1.22 o 
   0   0   9       34.61       40.43      2.16 o 
   1   0   9      231.51      197.38      3.98 o 
   2   0   9      157.71      157.91      3.73 o 
   3   0   9       12.28       10.14      1.48 o 
   4   0   9        0.26        0.06      1.87 o 
   5   0   9        7.50        1.15      1.73 o 
  -7   1   9       12.46       11.24      4.32 o 
  -6   1   9        4.15        2.59      2.31 o 
  -5   1   9        2.81        2.74      1.63 o 
  -4   1   9      262.03      274.32     19.32 o 
  -3   1   9        8.86        8.19      1.72 o 
  -2   1   9       66.67       67.50      2.75 o 
  -1   1   9       58.65       59.47      2.49 o 
   0   1   9       38.27       33.10      1.98 o 
   1   1   9      187.65      188.72      3.77 o 
   2   1   9        1.73        1.09      0.76 o 
   3   1   9        0.01       -0.10      0.71 o 
   4   1   9       17.30       12.27      2.21 o 
   5   1   9       47.21       42.26      3.35 o 
   6   1   9        8.52       13.84      4.04 o 
   7   1   9       41.00       58.52      8.94 o 
  -7   2   9       11.29        9.51      4.61 o 
  -6   2   9      139.22      128.29     10.09 o 
  -5   2   9       83.72       86.58      5.23 o 
  -4   2   9      797.04      842.50     20.18 o 
  -3   2   9      112.19      116.09      3.82 o 
  -2   2   9        8.09        9.10      1.31 o 
  -1   2   9       69.48       65.23      2.63 o 
   0   2   9        7.74        3.90      0.73 o 
   1   2   9       37.79       37.12      2.58 o 
   2   2   9      283.57      276.31      6.16 o 
   3   2   9       72.24       58.10      3.35 o 
   4   2   9       75.57       71.06      3.82 o 
   5   2   9       18.85       17.41      2.27 o 
   6   2   9       29.14       26.31      3.45 o 
   7   2   9       16.59       15.57      4.90 o 
  -6   3   9       49.91       49.59      7.50 o 
  -5   3   9      678.79      682.97     22.20 o 
  -4   3   9       34.37       36.04      2.75 o 
  -3   3   9       73.78       77.68      3.25 o 
  -2   3   9       11.16       10.84      1.39 o 
  -1   3   9        0.03        0.24      0.47 o 
   0   3   9        0.48        0.76      0.41 o 
   1   3   9       28.62       26.87      2.26 o 
   2   3   9        0.52        0.14      0.71 o 
   3   3   9       30.46       29.62      4.50 o 
   4   3   9      264.20      186.58      5.59 o 
   5   3   9       12.12       11.91      1.86 o 
   6   3   9       24.11       35.61      3.31 o 
   7   3   9        2.96        3.46      3.46 o 
  -6   4   9        3.23        2.88      2.88 o 
  -5   4   9       89.64       80.43      8.94 o 
  -4   4   9      237.77      264.37      7.96 o 
  -3   4   9       61.12       69.44      3.09 o 
  -2   4   9       14.22       13.85      1.65 o 
  -1   4   9       13.63       15.71      1.65 o 
   0   4   9       71.34       73.16      2.26 o 
   1   4   9      133.12      127.15      3.99 o 
   2   4   9        5.88        4.23      1.00 o 
   3   4   9       49.00       34.70      2.75 o 
   4   4   9       92.64       80.26      4.24 o 
   5   4   9      124.08      100.11      4.35 o 
   6   4   9        0.27        1.62      1.08 o 
   7   4   9        4.53        2.88      1.80 o 
  -6   5   9       10.00       11.53      4.04 o 
  -5   5   9      219.85      229.36      8.31 o 
  -4   5   9       29.10       29.75      6.49 o 
  -3   5   9      252.22      257.55      7.10 o 
  -2   5   9       15.25       16.64      2.24 o 
  -1   5   9       43.91       42.96      2.72 o 
   0   5   9        4.51        4.15      0.74 o 
   1   5   9        6.75        7.58      3.11 o 
   2   5   9        9.14        7.12      1.38 o 
   3   5   9      107.69       85.46      3.98 o 
   4   5   9       96.26       74.32      6.37 o 
   5   5   9        2.03        0.69      0.97 o 
   6   5   9        5.24       10.22      1.88 o 
   7   5   9        1.75        3.85      1.99 o 
  -6   6   9      115.56      108.40     11.53 o 
  -5   6   9       20.94       18.28      2.91 o 
  -4   6   9        3.56        3.95      2.59 o 
  -3   6   9        7.97        8.48      1.72 o 
  -2   6   9        0.27        0.40      0.59 o 
  -1   6   9       22.96       29.19      2.95 o 
   0   6   9       72.83       70.57      2.43 o 
   1   6   9      205.89      202.21      6.01 o 
   2   6   9        2.65        1.71      0.88 o 
   3   6   9      209.64      194.81      6.34 o 
   4   6   9       36.77       36.49      3.10 o 
   5   6   9       12.64       12.58      1.91 o 
   6   6   9       26.20       27.30      2.97 o 
   7   6   9       27.29       29.72      3.27 o 
  -6   7   9      111.56       93.12     10.67 o 
  -5   7   9        0.91        2.54      1.52 o 
  -4   7   9       25.53       23.57      3.19 o 
  -3   7   9      439.47      447.90     11.42 o 
  -2   7   9       18.85       17.05      2.45 o 
  -1   7   9      151.20      163.20      3.93 o 
   0   7   9       83.79       90.40      5.49 o 
   1   7   9        1.07        2.19      0.96 o 
   2   7   9        3.09        0.83      1.44 o 
   3   7   9       13.30       10.19      1.81 o 
   4   7   9        6.96        3.46      1.27 o 
   5   7   9        0.70        0.34      0.88 o 
   6   7   9       13.03       10.13      1.87 o 
   7   7   9        2.60        0.62      1.31 o 
  -5   8   9        0.05       -0.93      1.31 o 
  -4   8   9        4.57        4.32      1.43 o 
  -3   8   9       51.12       54.41      4.68 o 
  -2   8   9      228.40      231.77      7.71 o 
  -1   8   9        3.36        3.54      0.82 o 
   0   8   9       68.92       68.22      3.63 o 
   1   8   9        3.28        2.23      1.20 o 
   2   8   9       39.73       39.31      3.10 o 
   3   8   9       29.91       29.96      2.82 o 
   4   8   9       33.87       32.28      2.99 o 
   5   8   9        8.31        9.67      1.77 o 
   6   8   9        7.71        7.04      1.65 o 
   7   8   9      156.57      186.88      7.04 o 
  -5   9   9        2.00        0.60      1.87 o 
  -4   9   9       18.03       21.11      4.32 o 
  -3   9   9       18.70       15.70      2.65 o 
  -2   9   9      120.56      117.37      5.66 o 
  -1   9   9       21.72       21.53      2.83 o 
   0   9   9      165.82      177.24      5.97 o 
   1   9   9        8.91       10.14      1.60 o 
   2   9   9        6.61        7.18      1.42 o 
   3   9   9        3.51        3.89      1.21 o 
   4   9   9       26.43       24.57      2.63 o 
   5   9   9       15.40       15.92      2.27 o 
   6   9   9       42.54       46.24      4.53 o 
   7   9   9        9.69        7.41      2.87 o 
  -4  10   9       29.38       27.74      4.61 o 
  -3  10   9       12.16       16.47      4.18 o 
  -2  10   9       34.85       30.98      3.89 o 
  -1  10   9        0.63       -1.30      1.30 o 
   0  10   9        4.85        4.32      2.31 o 
   1  10   9        0.13       -0.49      0.97 o 
   2  10   9      106.99      110.48      8.36 o 
   3  10   9       28.48       30.24      2.97 o 
   4  10   9       10.49        8.21      1.61 o 
   5  10   9        0.29       -0.39      1.10 o 
   6  10   9       72.06       74.42      5.14 o 
  -4  11   9        1.53       -1.19      2.31 o 
  -3  11   9       13.28       12.48      2.63 o 
  -2  11   9        0.40        0.14      1.22 o 
  -1  11   9       74.14       64.29      8.07 o 
   0  11   9      171.24      166.35     10.67 o 
   1  11   9       68.63       71.70      4.84 o 
   2  11   9        3.17        3.85      1.27 o 
   3  11   9       25.71       22.94      2.59 o 
   4  11   9        0.14       -1.30      1.30 o 
   5  11   9        6.17        7.65      1.89 o 
   6  11   9       12.44       10.59      2.17 o 
  -3  12   9        2.54       -0.72      1.63 o 
  -2  12   9        0.39        1.48      1.38 o 
  -1  12   9        3.89       -1.15      2.02 o 
   0  12   9        4.31        6.34      3.17 o 
   1  12   9        0.42        0.86      2.02 o 
   2  12   9       29.92       30.83      3.73 o 
   3  12   9        7.29        5.68      1.60 o 
   4  12   9        0.00        0.15      1.10 o 
   5  12   9       10.61       13.35      2.26 o 
  -3  13   9        0.22       -1.73      1.73 o 
  -2  13   9        5.61        2.02      2.88 o 
  -1  13   9        4.15        3.75      2.88 o 
   0  13   9       16.21       22.78      5.19 o 
   1  13   9       94.92      104.36     10.67 o 
   2  13   9       53.84       57.37      8.07 o 
   3  13   9       18.68       20.93      2.77 o 
   4  13   9        0.62       -0.44      1.31 o 
   5  13   9       36.45       40.52      4.27 o 
  -1  14   9       50.43       57.66      8.65 o 
   0  14   9      100.59      117.34     12.11 o 
   1  14   9       13.15       18.16      4.90 o 
   4  14   9       19.32       23.44      3.35 o 
   1  15   9        1.87        0.58      3.75 o 
   2  15   9       86.10       93.41     10.96 o 
   3  15   9        8.54       14.99      4.90 o 
  -3 -10  10       30.83       39.78      6.05 o 
  -2 -10  10        0.53       -1.15      2.88 o 
  -1 -10  10        3.60        6.34      4.32 o 
   0 -10  10        2.24        3.17      3.75 o 
  -4  -9  10        0.94        0.95      1.52 o 
  -3  -9  10        0.89        3.54      2.16 o 
  -2  -9  10        0.03       -2.16      2.16 o 
  -1  -9  10        1.86        2.02      2.31 o 
   0  -9  10        1.92       -1.15      2.59 o 
   1  -9  10        2.51       -0.58      3.46 o 
   2  -9  10        0.01       -1.44      3.75 o 
  -5  -8  10        1.97        2.55      4.04 o 
  -4  -8  10      111.77      135.61      7.22 o 
  -3  -8  10        5.61        6.20      1.83 o 
  -2  -8  10        3.25        0.91      1.17 o 
  -1  -8  10       20.46       20.25      2.83 o 
   0  -8  10       17.73       13.55      4.04 o 
   1  -8  10       32.41       39.78      6.92 o 
   2  -8  10        3.10        2.31      3.17 o 
   3  -8  10        5.79        3.46      4.04 o 
  -5  -7  10        1.61        2.27      1.38 o 
  -4  -7  10       41.16       48.63      7.50 o 
  -3  -7  10        4.11        1.79      1.30 o 
  -2  -7  10       21.43       14.99      2.54 o 
  -1  -7  10       11.39        9.02      2.01 o 
   0  -7  10        8.73       11.46      2.16 o 
   1  -7  10        9.29        8.36      3.46 o 
   2  -7  10        2.02        1.73      2.31 o 
   3  -7  10        3.37        1.85      2.59 o 
   4  -7  10       11.53       13.84      4.32 o 
  -6  -6  10        0.01       -3.46      3.46 o 
  -5  -6  10       62.70       66.71      6.11 o 
  -4  -6  10       13.36       12.67      2.49 o 
  -3  -6  10        0.54       -0.16      1.11 o 
  -2  -6  10       39.50       28.48      3.89 o 
  -1  -6  10        1.28       -0.96      0.96 o 
   0  -6  10       74.60       88.49      4.84 o 
   1  -6  10        0.39        0.00      1.73 o 
   2  -6  10        4.83        5.89      2.88 o 
   3  -6  10        5.89        2.58      1.65 o 
   4  -6  10        4.36       -0.58      2.31 o 
  -6  -5  10        6.74        5.16      2.13 o 
  -5  -5  10       23.22       20.18      3.47 o 
  -4  -5  10       48.54       34.89      4.15 o 
  -3  -5  10        1.93        1.57      1.73 o 
  -2  -5  10        2.60        2.25      1.11 o 
  -1  -5  10        6.49        3.08      1.22 o 
   0  -5  10      318.14      293.23      8.87 o 
   1  -5  10        1.78        1.80      1.22 o 
   2  -5  10       15.69       15.98      2.49 o 
   3  -5  10       10.27        8.86      2.01 o 
   4  -5  10       10.45       17.01      4.32 o 
  -6  -4  10        1.32       -1.25      1.52 o 
  -5  -4  10        5.97        3.90      2.31 o 
  -4  -4  10        0.80        1.02      1.73 o 
  -3  -4  10        4.40        3.61      1.52 o 
  -2  -4  10      298.50      252.03      8.36 o 
  -1  -4  10       35.64       30.27      3.26 o 
   0  -4  10      296.75      270.53      9.80 o 
   1  -4  10       15.30       16.37      1.88 o 
   2  -4  10       93.91      104.23      4.18 o 
   3  -4  10       23.06       21.62      4.61 o 
   4  -4  10        0.74       -1.73      1.73 o 
   5  -4  10        5.69        7.21      2.88 o 
  -7  -3  10       19.77       20.47      4.32 o 
  -6  -3  10        1.99        6.05      1.93 o 
  -5  -3  10       90.25      102.41      7.06 o 
  -4  -3  10        0.18       -0.90      0.90 o 
  -3  -3  10       12.81       10.56      2.13 o 
  -2  -3  10       48.19       41.34      3.97 o 
  -1  -3  10      596.72      470.86     10.99 o 
   0  -3  10       39.61       30.88      2.41 o 
   1  -3  10      503.70      498.13     10.90 o 
   2  -3  10       81.55       87.40      3.60 o 
   3  -3  10       33.59       34.02      5.48 o 
   4  -3  10        0.02        1.44      1.73 o 
   5  -3  10        3.33        1.73      2.31 o 
  -7  -2  10        1.55        0.58      2.31 o 
  -6  -2  10       29.62       32.60      5.62 o 
  -5  -2  10       17.28       22.12      3.45 o 
  -4  -2  10       14.37       12.81      3.75 o 
  -3  -2  10        1.67        0.38      2.74 o 
  -2  -2  10        1.89        2.16      1.02 o 
  -1  -2  10        0.10        0.43      0.82 o 
   0  -2  10       38.45       35.36      2.53 o 
   1  -2  10      474.59      481.83      9.67 o 
   2  -2  10        1.57        0.85      0.68 o 
   3  -2  10       21.35       19.28      2.22 o 
   4  -2  10        2.72        0.86      1.73 o 
   5  -2  10        1.89       -1.44      1.44 o 
   6  -2  10        4.27       -1.73      2.88 o 
  -6  -1  10        0.19        0.43      1.43 o 
  -5  -1  10        0.20        1.18      1.59 o 
  -4  -1  10       25.52       27.45      4.18 o 
  -3  -1  10        6.28        6.30      2.02 o 
  -2  -1  10        2.53        2.59      1.22 o 
  -1  -1  10        5.79        5.35      0.97 o 
   0  -1  10        0.02       -0.06      0.59 o 
   1  -1  10       32.38       28.37      2.04 o 
   2  -1  10      550.81      557.27      9.48 o 
   3  -1  10       44.71       45.50      3.86 o 
   4  -1  10        2.25        4.20      3.17 o 
   5  -1  10       67.03       58.24      7.21 o 
  -6   0  10       21.90       24.04      3.53 o 
  -5   0  10       19.39       25.42      3.47 o 
  -4   0  10        0.00        0.07      1.17 o 
  -3   0  10        0.71        1.63      2.31 o 
  -2   0  10        1.89        2.59      1.22 o 
  -1   0  10        6.78        2.80      0.84 o 
   0   0  10       43.63       42.47      4.53 o 
   1   0  10       17.95       17.50      1.54 o 
   2   0  10       24.38       18.24      1.92 o 
   3   0  10       76.74       73.78      3.87 o 
   4   0  10       12.97       12.10      1.84 o 
   5   0  10        1.46        3.75      2.31 o 
   6   0  10        9.81       12.97      4.32 o 
  -6   1  10       10.93        9.80      3.46 o 
  -5   1  10       15.33       14.66      2.74 o 
  -4   1  10        0.57       -0.99      1.15 o 
  -3   1  10       10.63       11.53      2.24 o 
  -2   1  10       10.53        8.83      1.29 o 
  -1   1  10       10.78       14.92      1.65 o 
   0   1  10       96.60       93.49      2.87 o 
   1   1  10     4906.60     4774.26     32.60 o 
   2   1  10      325.22      307.39      6.77 o 
   3   1  10      315.23      280.56      6.92 o 
   4   1  10      120.72      101.21      4.19 o 
   5   1  10        0.23        0.86      1.02 o 
   6   1  10        4.33        5.48      2.88 o 
  -6   2  10       55.66       68.33      8.94 o 
  -5   2  10       30.11       27.65      3.45 o 
  -4   2  10       10.41        8.49      3.03 o 
  -3   2  10       21.63       21.81      2.85 o 
  -2   2  10        0.48        0.22      0.87 o 
  -1   2  10      140.41      127.65      3.82 o 
   0   2  10        4.13        2.19      0.70 o 
   1   2  10       12.12        8.50      3.77 o 
   2   2  10      866.20      865.57     12.26 o 
   3   2  10      122.71       98.15      3.98 o 
   4   2  10       25.19       20.41      2.38 o 
   5   2  10        1.87       -0.25      1.05 o 
   6   2  10        2.80        3.75      2.59 o 
   7   2  10        4.74        9.80      4.32 o 
  -6   3  10        6.99        3.46      2.88 o 
  -5   3  10        8.55        5.48      2.88 o 
  -4   3  10        8.34        6.15      1.80 o 
  -3   3  10       85.73       89.11      7.96 o 
  -2   3  10        7.85        6.48      1.27 o 
  -1   3  10       24.30       26.37      1.83 o 
   0   3  10      504.11      504.49      6.70 o 
   1   3  10      122.84      111.73      7.37 o 
   2   3  10       16.12       17.31      2.58 o 
   3   3  10        1.01        0.32      0.74 o 
   4   3  10        0.75       -0.58      0.80 o 
   5   3  10        4.14        5.19      1.50 o 
   6   3  10        6.37        4.17      2.14 o 
   7   3  10        0.17       -2.59      3.17 o 
  -5   4  10       87.10       92.83      9.80 o 
  -4   4  10      191.88      204.81      7.06 o 
  -3   4  10        2.47        2.56      1.23 o 
  -2   4  10      160.77      154.99      4.87 o 
  -1   4  10        6.85        7.56      1.06 o 
   0   4  10       23.61       24.56      2.22 o 
   1   4  10       28.63       23.54      2.27 o 
   2   4  10        2.79        2.29      1.16 o 
   3   4  10       15.57        7.41      1.99 o 
   4   4  10       33.38       29.76      2.82 o 
   5   4  10       53.87       45.90      3.65 o 
   6   4  10       10.88       13.51      2.16 o 
   7   4  10       73.57       71.50      9.51 o 
  -5   5  10        0.20        3.75      2.59 o 
  -4   5  10      283.65      296.66     11.82 o 
  -3   5  10       14.58       15.13      1.77 o 
  -2   5  10        6.36        7.46      1.27 o 
  -1   5  10        5.96        4.87      0.95 o 
   0   5  10        2.13        2.27      0.87 o 
   1   5  10        0.01        0.33      0.67 o 
   2   5  10        0.22        0.34      0.62 o 
   3   5  10      142.23      107.75      4.27 o 
   4   5  10       13.13       13.87      2.05 o 
   5   5  10        2.42       -0.56      1.02 o 
   6   5  10       15.49       18.74      2.46 o 
   7   5  10       25.02       23.77      4.99 o 
  -6   6  10       30.57       33.44      6.63 o 
  -5   6  10      274.49      283.68     14.99 o 
  -4   6  10      200.51      201.35     11.96 o 
  -3   6  10        4.27        2.88      1.22 o 
  -2   6  10       42.93       43.20      2.99 o 
  -1   6  10        1.66        1.32      0.67 o 
   0   6  10       66.07       60.31      4.38 o 
   1   6  10        0.74        1.19      0.89 o 
   2   6  10       31.44       24.18      2.52 o 
   3   6  10       42.29       37.67      3.10 o 
   4   6  10      406.14      330.31      8.04 o 
   5   6  10       21.33       15.39      2.09 o 
   6   6  10       63.52       79.02      5.14 o 
   7   6  10        0.00        0.83      2.66 o 
  -5   7  10        0.94        0.29      1.38 o 
  -4   7  10       82.24       94.01      5.29 o 
  -3   7  10       36.89       29.88      3.24 o 
  -2   7  10       62.36       63.77      4.22 o 
  -1   7  10        4.21        3.46      0.82 o 
   0   7  10       27.90       25.98      2.38 o 
   1   7  10        0.00        0.12      0.71 o 
   2   7  10       20.08       17.70      2.15 o 
   3   7  10      123.26      105.79      4.38 o 
   4   7  10       63.72       65.77      5.15 o 
   5   7  10       24.47       17.11      2.36 o 
   6   7  10        6.45        4.58      1.96 o 
   7   7  10       19.71       19.55      2.77 o 
  -5   8  10      113.03      111.45      7.21 o 
  -4   8  10       60.90       61.66     10.09 o 
  -3   8  10       70.79       68.62      5.40 o 
  -2   8  10       16.36       12.94      2.45 o 
  -1   8  10       13.44       12.24      1.41 o 
   0   8  10       18.64       20.92      2.22 o 
   1   8  10       16.49       14.47      2.24 o 
   2   8  10        9.68        9.83      1.71 o 
   3   8  10      148.83      140.56      5.27 o 
   4   8  10       11.36        5.62      1.34 o 
   5   8  10        4.66        0.29      1.05 o 
   6   8  10       10.78       10.86      2.03 o 
   7   8  10        2.37        2.53      2.05 o 
  -5   9  10        0.86        2.44      2.02 o 
  -4   9  10       65.05       59.29      8.07 o 
  -3   9  10       12.38       12.27      2.34 o 
  -2   9  10       65.98       55.22      4.68 o 
  -1   9  10       19.95       17.87      3.75 o 
   0   9  10       10.91        9.02      1.61 o 
   1   9  10       29.78       38.77      4.04 o 
   2   9  10        3.34        4.30      1.21 o 
   3   9  10       62.94       69.36      4.54 o 
   4   9  10        0.63        2.26      1.10 o 
   5   9  10        0.03       -0.27      0.88 o 
   6   9  10       43.45       41.94      3.99 o 
   7   9  10        0.26        2.59      3.17 o 
  -4  10  10       15.35       11.74      2.54 o 
  -3  10  10      209.48      218.77      8.74 o 
  -2  10  10        1.62        1.82      1.22 o 
  -1  10  10        6.56        4.32      2.59 o 
   0  10  10       29.41       30.27      5.19 o 
   1  10  10        6.18        7.14      1.39 o 
   2  10  10        6.41        4.89      1.57 o 
   3  10  10       42.09       44.39      3.65 o 
   4  10  10       36.81       31.39      3.24 o 
   5  10  10        2.38        3.74      1.31 o 
   6  10  10      108.13      120.20      8.42 o 
   7  10  10        6.36        4.61      3.75 o 
  -4  11  10        7.83        4.04      2.02 o 
  -3  11  10       23.11       30.32      8.36 o 
  -2  11  10       35.13       25.95      5.77 o 
  -1  11  10       54.35       52.18      7.21 o 
   0  11  10       30.93       29.98      5.48 o 
   1  11  10        4.11        1.44      0.95 o 
   2  11  10        4.57        3.65      1.52 o 
   3  11  10       29.36       32.05      3.15 o 
   4  11  10        7.89        5.43      1.43 o 
   5  11  10        0.33        1.32      1.31 o 
   6  11  10        2.82        2.75      1.63 o 
  -3  12  10       11.69        5.48      2.59 o 
  -2  12  10        0.38        6.34      3.17 o 
  -1  12  10        4.37        8.07      2.88 o 
   0  12  10       29.80       33.15      6.05 o 
   1  12  10        3.78        4.90      2.59 o 
   2  12  10        8.20        7.35      1.70 o 
   3  12  10        2.56        2.36      1.19 o 
   4  12  10        0.35        2.18      1.27 o 
   5  12  10       13.37       12.48      2.53 o 
   6  12  10       55.24       49.88      7.78 o 
  -1  13  10       25.77       28.54      5.77 o 
   0  13  10        2.27        1.44      2.59 o 
   1  13  10        6.62        7.78      3.17 o 
   3  13  10        3.13       -0.13      1.17 o 
   4  13  10       11.12        8.54      2.16 o 
   5  13  10        9.92       10.71      2.44 o 
   0  14  10       20.24       19.89      5.77 o 
   1  14  10       77.32       68.04      9.23 o 
   2  14  10        5.36        4.61      3.17 o 
   3  14  10        0.76        2.88      3.46 o 
   4  14  10        1.03        0.31      1.85 o 
  -3  -9  11       11.79        9.23      2.88 o 
  -2  -9  11       34.76       41.40      4.71 o 
  -1  -9  11        0.48        5.48      4.04 o 
   0  -9  11        5.53        4.04      3.75 o 
   1  -9  11        0.07        2.31      3.75 o 
  -4  -8  11        4.38        1.53      1.78 o 
  -3  -8  11        0.31        0.20      1.22 o 
  -2  -8  11        5.76        7.30      1.74 o 
  -1  -8  11        4.01        3.11      1.44 o 
   0  -8  11        5.12        1.44      2.59 o 
   1  -8  11       22.52       33.73      6.63 o 
   2  -8  11        1.73       -1.73      3.75 o 
  -5  -7  11        0.29        2.50      1.70 o 
  -4  -7  11       20.37       28.57      3.97 o 
  -3  -7  11       72.83       85.01      6.62 o 
  -2  -7  11       14.11       12.72      2.88 o 
  -1  -7  11        7.87        7.58      2.88 o 
   0  -7  11        2.78       -0.31      1.15 o 
   1  -7  11        3.26        2.88      2.59 o 
   2  -7  11        0.49        3.46      3.46 o 
  -5  -6  11        5.74        0.58      1.65 o 
  -4  -6  11       24.18       26.57      3.73 o 
  -3  -6  11        0.88        1.08      1.17 o 
  -2  -6  11        0.16        0.00      0.96 o 
  -1  -6  11        9.97        7.39      1.65 o 
   0  -6  11        2.02        0.29      1.30 o 
   1  -6  11       27.44       36.61      5.77 o 
   2  -6  11        3.80        5.48      2.88 o 
   3  -6  11       14.16       15.86      4.04 o 
   4  -6  11       22.90       26.23      5.48 o 
  -6  -5  11        1.29        2.31      1.73 o 
  -5  -5  11       11.99       15.19      3.06 o 
  -4  -5  11       94.02      100.97      7.06 o 
  -3  -5  11        6.07        3.10      1.31 o 
  -2  -5  11        0.39        0.92      1.15 o 
  -1  -5  11       12.04        9.92      2.01 o 
   0  -5  11        0.81        2.09      1.17 o 
   1  -5  11        9.53        8.47      2.88 o 
   2  -5  11        0.63       -1.11      1.11 o 
   3  -5  11        0.69       -1.44      1.44 o 
   4  -5  11       15.25       27.68      5.77 o 
  -6  -4  11        9.08        5.60      2.13 o 
  -5  -4  11       10.34       21.75      3.53 o 
  -4  -4  11       18.68       20.04      3.26 o 
  -3  -4  11        1.34        1.91      1.73 o 
  -2  -4  11       70.14       51.75      4.69 o 
  -1  -4  11      108.58      103.32      5.40 o 
   0  -4  11       52.37       54.47      4.58 o 
   1  -4  11        8.73        6.92      1.19 o 
   2  -4  11       14.46       13.19      1.79 o 
   3  -4  11       14.12       17.30      4.04 o 
   4  -4  11       55.75       57.37      7.50 o 
  -6  -3  11       20.09       27.95      4.08 o 
  -5  -3  11        8.15        8.60      4.47 o 
  -4  -3  11       53.69       63.26      5.58 o 
  -3  -3  11        5.42        4.49      2.16 o 
  -2  -3  11       59.27       49.20      4.47 o 
  -1  -3  11      137.93      106.19      9.37 o 
   0  -3  11        8.74        7.32      3.75 o 
   1  -3  11       10.63       11.27      1.57 o 
   2  -3  11       36.12       35.17      4.90 o 
   3  -3  11        2.10        3.17      1.73 o 
   4  -3  11        4.13        5.48      2.31 o 
   5  -3  11        8.43        7.50      3.46 o 
  -7  -2  11        0.01       -0.58      2.02 o 
  -6  -2  11        4.46        6.77      2.24 o 
  -5  -2  11       35.59       34.02      4.28 o 
  -4  -2  11       84.43       86.81      5.74 o 
  -3  -2  11       12.06        9.25      2.13 o 
  -2  -2  11      103.84       99.69      5.20 o 
  -1  -2  11        7.53        4.32      2.02 o 
   0  -2  11      165.83      139.27      4.38 o 
   1  -2  11        2.01        0.34      0.94 o 
   2  -2  11        6.96        6.59      1.43 o 
   3  -2  11        0.18       -0.72      0.82 o 
  -6  -1  11       16.46       16.44      3.15 o 
  -5  -1  11        0.12       -0.37      1.11 o 
  -4  -1  11        8.77        8.18      2.21 o 
  -3  -1  11        2.16        1.64      1.31 o 
  -2  -1  11      426.21      336.55      9.51 o 
  -1  -1  11       49.03       39.53      3.65 o 
   0  -1  11      480.43      438.42      7.86 o 
   1  -1  11      126.45      126.19      4.03 o 
   2  -1  11       50.17       58.16      3.71 o 
   3  -1  11       17.31       17.14      2.08 o 
   4  -1  11        1.80        4.76      1.31 o 
   5  -1  11        9.27       10.09      3.75 o 
  -6   0  11        0.13       -0.94      1.59 o 
  -5   0  11       14.12       21.08      3.24 o 
  -4   0  11        0.88        1.08      1.30 o 
  -3   0  11        4.89        3.40      1.44 o 
  -2   0  11      192.34      193.15      8.36 o 
  -1   0  11       36.07       23.47      2.16 o 
   0   0  11      665.64      639.52      9.62 o 
   1   0  11      133.91      132.98      4.88 o 
   2   0  11        9.17        3.73      1.56 o 
   3   0  11      101.72       98.52      4.21 o 
   4   0  11        3.05        3.29      1.05 o 
   5   0  11        0.70       -0.29      2.02 o 
   6   0  11       84.15      108.40     11.82 o 
  -6   1  11        5.36        2.02      2.59 o 
  -5   1  11       32.26       30.42      3.77 o 
  -4   1  11       26.14       30.93      3.65 o 
  -3   1  11       13.36        8.98      1.93 o 
  -2   1  11        1.62        0.14      1.59 o 
  -1   1  11        4.13        6.79      1.14 o 
   0   1  11      203.07      187.72      4.25 o 
   1   1  11      114.73      111.45      4.09 o 
   2   1  11       20.26       20.07      2.27 o 
   3   1  11       23.31       28.24      2.72 o 
   4   1  11      163.62      181.94      7.20 o 
   5   1  11        0.68       -0.88      0.88 o 
   6   1  11       17.17       12.97      4.32 o 
  -6   2  11        0.02        1.73      2.59 o 
  -5   2  11        2.60        2.25      2.45 o 
  -4   2  11        0.54        1.73      1.43 o 
  -3   2  11       32.35       32.13      3.56 o 
  -2   2  11        5.46        5.48      1.17 o 
  -1   2  11       50.96       56.73      2.73 o 
   0   2  11       13.41       14.02      1.77 o 
   1   2  11        0.01        0.00      0.67 o 
   2   2  11      995.32      955.15     13.48 o 
   3   2  11       23.80       18.99      2.23 o 
   4   2  11        4.64        4.23      1.27 o 
   5   2  11        0.52       -1.11      1.89 o 
   6   2  11        2.96       -1.15      2.31 o 
  -6   3  11       11.08       12.68      4.61 o 
  -5   3  11       12.47        9.80      3.75 o 
  -4   3  11        6.46        8.54      2.45 o 
  -3   3  11        0.76        0.86      1.11 o 
  -2   3  11       17.29       19.46      2.03 o 
  -1   3  11       34.30       37.42      2.63 o 
   0   3  11      851.23      817.25     11.74 o 
   1   3  11      252.69      241.39      6.14 o 
   2   3  11      101.19       87.87      3.77 o 
   3   3  11       78.88       70.20      4.38 o 
   4   3  11        0.21       -0.32      0.74 o 
   5   3  11        0.72        0.24      1.14 o 
   6   3  11        0.81        2.02      1.56 o 
  -5   4  11        3.23        6.92      2.59 o 
  -4   4  11        1.16        0.86      2.02 o 
  -3   4  11        5.20        8.22      1.60 o 
  -2   4  11       61.55       64.78      3.10 o 
  -1   4  11        2.18        1.42      0.66 o 
   0   4  11      258.69      255.16      6.21 o 
   1   4  11     2968.61     2885.73     33.39 o 
   2   4  11      507.93      452.59      8.87 o 
   3   4  11       97.04       77.40      3.91 o 
   4   4  11       17.21       14.56      2.03 o 
   5   4  11        0.24       -0.46      1.05 o 
   6   4  11        8.52        8.07      1.77 o 
  -6   5  11       12.02        8.94      3.46 o 
  -5   5  11        5.13        4.32      2.59 o 
  -4   5  11       47.30       51.32      6.92 o 
  -3   5  11       15.08       15.43      1.88 o 
  -2   5  11        4.83        3.60      0.97 o 
  -1   5  11       27.56       27.08      2.24 o 
   0   5  11       31.54       32.91      2.70 o 
   1   5  11       44.61       44.42      3.25 o 
   2   5  11        3.30        1.70      0.97 o 
   3   5  11      145.24      117.86      4.60 o 
   4   5  11        1.01        1.42      0.93 o 
   5   5  11       18.11       15.93      2.33 o 
   6   5  11        1.13        1.37      1.22 o 
   7   5  11        0.01       -2.41      2.41 o 
  -5   6  11       31.43       22.20      5.19 o 
  -4   6  11        2.90        1.69      3.17 o 
  -3   6  11        0.12        0.29      0.82 o 
  -2   6  11       26.30       27.97      2.50 o 
  -1   6  11       10.37       10.17      1.19 o 
   0   6  11      196.49      195.14      5.55 o 
   1   6  11       66.17       71.22      3.81 o 
   2   6  11        7.22        6.40      1.51 o 
   3   6  11       31.65       29.41      2.82 o 
   4   6  11        1.30        2.26      1.10 o 
   5   6  11        2.66        5.29      1.42 o 
   6   6  11        1.75        0.89      1.19 o 
   7   6  11        5.53        4.07      1.57 o 
  -5   7  11       92.63       93.70     10.38 o 
  -4   7  11       71.41       74.74     13.12 o 
  -3   7  11        0.07       -0.10      0.90 o 
  -2   7  11       24.16       25.14      2.30 o 
  -1   7  11        0.96        1.26      0.76 o 
   0   7  11        0.59        0.39      0.62 o 
   1   7  11       72.21       67.40      4.09 o 
   2   7  11        5.76        4.59      1.36 o 
   3   7  11        8.04        7.37      1.57 o 
   4   7  11        4.13        2.86      1.14 o 
   5   7  11       35.79       33.73      3.37 o 
   6   7  11       31.46       34.56      3.65 o 
   7   7  11       15.94       15.08      2.48 o 
  -5   8  11       91.49      100.61     10.67 o 
  -4   8  11       13.34       11.99      2.34 o 
  -3   8  11       12.37       15.39      2.54 o 
  -2   8  11        5.04        4.04      1.43 o 
  -1   8  11        1.92        4.61      1.19 o 
   0   8  11        0.01        0.90      0.81 o 
   1   8  11        0.11        1.54      0.88 o 
   2   8  11      148.84      146.65      5.27 o 
   3   8  11      257.09      233.38      6.93 o 
   4   8  11       60.73       51.82      4.10 o 
   5   8  11       25.98       28.48      3.01 o 
   6   8  11        1.45       -0.47      1.67 o 
  -4   9  11      153.06      164.13      9.80 o 
  -3   9  11        0.12       -1.30      1.30 o 
  -2   9  11       13.34       14.41      3.75 o 
  -1   9  11       14.64       12.40      3.46 o 
   0   9  11       31.05       30.26      2.72 o 
   1   9  11        1.20        1.11      1.03 o 
   2   9  11      100.74      103.91      5.26 o 
   3   9  11        0.11        0.04      0.87 o 
   4   9  11      166.22      160.22      7.44 o 
   5   9  11        0.00        0.15      0.97 o 
   6   9  11       27.15       29.33      3.72 o 
  -4  10  11       13.71       18.03      3.15 o 
  -3  10  11        0.10       -1.15      1.31 o 
  -2  10  11       13.68       14.41      4.04 o 
  -1  10  11        9.62       11.82      3.17 o 
   0  10  11        1.80        2.10      1.11 o 
   1  10  11       16.39       14.21      1.98 o 
   2  10  11       90.89      104.41      4.79 o 
   3  10  11       60.60       68.00      4.65 o 
   4  10  11        0.22        0.23      0.97 o 
   5  10  11        0.10        0.83      1.14 o 
   6  10  11        0.30        0.57      1.34 o 
  -4  11  11        8.03       -1.15      1.73 o 
  -3  11  11        0.21        0.00      2.31 o 
  -2  11  11        8.72        6.92      2.88 o 
  -1  11  11       24.02       18.16      4.32 o 
   0  11  11       15.29       15.28      4.32 o 
   1  11  11        8.14        7.67      1.67 o 
   2  11  11       55.67       53.78      5.08 o 
   3  11  11       32.32       33.16      3.30 o 
   4  11  11        2.38        1.04      1.19 o 
   5  11  11        0.20        1.60      1.48 o 
   6  11  11        0.18        5.48      3.46 o 
  -2  12  11       11.55       12.40      3.75 o 
  -1  12  11       20.97       23.93      5.19 o 
   0  12  11        0.39       -1.15      1.73 o 
   1  12  11        2.16        2.59      2.31 o 
   2  12  11       27.10       25.27      3.03 o 
   3  12  11        1.98        2.01      1.31 o 
   4  12  11        0.00       -0.68      1.21 o 
   5  12  11       34.57       36.38      4.88 o 
  -1  13  11       47.46       37.77      6.34 o 
   0  13  11        4.17        2.59      2.59 o 
   1  13  11        9.41       12.68      4.04 o 
   2  13  11        0.01       -0.29      2.31 o 
   3  13  11       14.16       12.23      5.54 o 
   4  13  11        2.23        1.92      1.64 o 
   5  13  11        4.84        6.34      4.32 o 
   1  14  11        5.13        8.36      4.61 o 
   2  14  11        5.19        4.61      4.04 o 
   3  14  11        0.09        0.58      3.17 o 
   4  14  11        0.36        1.49      2.04 o 
  -2  -9  12        0.54       -1.73      1.73 o 
  -3  -8  12        0.98        3.05      2.59 o 
  -2  -8  12       15.84       16.47      2.66 o 
  -1  -8  12        8.30       14.70      4.61 o 
   0  -8  12        0.36       -0.86      3.46 o 
   1  -8  12        1.57        0.00      4.04 o 
  -4  -7  12        8.40        9.80      2.63 o 
  -3  -7  12       62.22       61.67      9.51 o 
  -2  -7  12        0.25       -1.22      1.22 o 
  -1  -7  12        0.39        0.67      3.03 o 
   0  -7  12        2.98        6.34      2.88 o 
   1  -7  12        9.73       17.59      5.19 o 
  -4  -6  12        0.08        2.56      1.48 o 
  -3  -6  12        0.67        0.08      1.11 o 
  -2  -6  12        4.08        2.88      2.02 o 
  -1  -6  12        6.90        5.07      1.73 o 
   0  -6  12       29.15       28.88      5.48 o 
   1  -6  12        0.01       -1.44      2.02 o 
  -5  -5  12       46.73       51.02      5.60 o 
  -4  -5  12      151.93      175.86     11.53 o 
  -3  -5  12       33.10       24.65      3.47 o 
  -2  -5  12        0.08       -1.15      1.15 o 
  -1  -5  12        1.75        1.39      1.11 o 
   0  -5  12       16.38       13.84      2.54 o 
   1  -5  12        4.60        5.37      1.59 o 
   3  -5  12        0.05       -1.15      2.31 o 
   4  -5  12       42.27       41.80      7.21 o 
  -5  -4  12       42.47       48.70      5.29 o 
  -4  -4  12        4.64        3.27      1.72 o 
  -3  -4  12       31.70       50.86      4.99 o 
  -2  -4  12        6.12        5.30      1.59 o 
  -1  -4  12       25.53       22.45      3.12 o 
   0  -4  12        2.30        2.16      1.22 o 
   1  -4  12        1.68        2.70      2.02 o 
   2  -4  12        2.29        6.05      2.02 o 
   4  -4  12      102.66      126.85      9.80 o 
  -6  -3  12        0.01       -1.73      1.73 o 
  -5  -3  12      109.04      130.13      8.07 o 
  -4  -3  12       11.14        9.98      2.59 o 
  -3  -3  12        6.90        4.20      1.59 o 
  -2  -3  12        0.09        0.29      1.73 o 
  -1  -3  12        9.36        7.69      4.32 o 
   0  -3  12       23.66       22.46      2.85 o 
   1  -3  12       35.14       32.99      5.33 o 
   2  -3  12       20.64       28.93      4.32 o 
   3  -3  12        3.48        6.92      2.59 o 
  -6  -2  12        1.81        4.04      1.87 o 
  -5  -2  12        4.11        4.48      1.93 o 
  -4  -2  12        2.90        1.59      1.43 o 
  -3  -2  12       82.84       56.52      6.92 o 
  -2  -2  12        7.05        2.82      1.31 o 
  -1  -2  12        0.08        1.01      1.87 o 
   0  -2  12       16.60       14.18      3.89 o 
   1  -2  12       11.12       12.39      2.04 o 
   2  -2  12        0.09        2.15      0.90 o 
   3  -2  12       31.59       36.89      3.77 o 
   4  -2  12       21.40       30.27      5.77 o 
   5  -2  12      140.59      163.75     11.82 o 
  -6  -1  12       52.59       56.49      5.79 o 
  -5  -1  12       48.16       64.56      5.90 o 
  -4  -1  12       13.90       15.00      2.75 o 
  -3  -1  12        5.04        2.02      1.38 o 
  -2  -1  12        1.66        0.43      1.22 o 
  -1  -1  12       80.72       70.46      4.48 o 
   0  -1  12       38.87       35.27      4.17 o 
   1  -1  12        3.03        2.31      1.15 o 
   2  -1  12        5.99        3.99      1.14 o 
   3  -1  12        7.61        6.31      1.91 o 
   4  -1  12       27.23       25.66      5.19 o 
   5  -1  12        6.40        6.92      3.46 o 
  -6   0  12       41.60       43.75      5.17 o 
  -5   0  12       30.31       33.56      8.94 o 
  -4   0  12       48.27       47.52      5.05 o 
  -3   0  12       47.54       36.88      4.06 o 
  -2   0  12       54.12       54.67      5.91 o 
  -1   0  12      242.38      174.24      6.44 o 
   0   0  12       31.32       29.83      3.04 o 
   1   0  12       14.74       15.03      1.91 o 
   2   0  12       15.79       16.69      2.09 o 
   3   0  12       14.82       19.47      2.48 o 
   4   0  12       20.08       19.19      2.26 o 
   5   0  12       52.59       59.10      8.36 o 
  -6   1  12        0.49        2.59      2.88 o 
  -5   1  12       14.80       23.35      5.19 o 
  -4   1  12       13.58       12.05      2.59 o 
  -3   1  12       53.05       51.32      5.91 o 
  -2   1  12       89.17       79.87      8.50 o 
  -1   1  12        0.76        1.21      2.39 o 
   0   1  12        1.46        1.15      1.73 o 
   1   1  12       41.27       41.81      3.13 o 
   2   1  12       49.96       50.91      3.67 o 
   3   1  12        0.37        0.00      0.95 o 
   4   1  12        8.40        5.21      3.39 o 
   5   1  12        0.65       -0.93      1.31 o 
   6   1  12       78.89       88.79     10.38 o 
  -6   2  12       32.21       33.44      6.92 o 
  -5   2  12        0.46       -0.74      1.17 o 
  -4   2  12       21.57       27.81      3.56 o 
  -3   2  12       49.51       53.10      4.68 o 
  -2   2  12       91.92       72.85      4.69 o 
  -1   2  12      217.31      197.85      5.20 o 
   0   2  12      284.10      290.01      6.79 o 
   1   2  12       24.74       23.50      2.37 o 
   2   2  12       18.49       14.28      3.23 o 
   3   2  12        6.47        6.26      1.38 o 
   4   2  12        4.66        3.61      1.26 o 
   5   2  12        1.56        4.12      1.38 o 
   6   2  12       54.41       69.48      9.23 o 
  -6   3  12        0.18        2.31      3.75 o 
  -5   3  12        7.14        8.36      3.17 o 
  -4   3  12        8.46        7.62      4.32 o 
  -3   3  12        3.66        6.77      1.83 o 
  -2   3  12      195.23      212.62      5.56 o 
  -1   3  12       99.38       98.43      4.71 o 
   0   3  12      936.46      909.82     13.06 o 
   1   3  12       18.60       16.28      2.03 o 
   2   3  12       63.55       64.00      4.96 o 
   3   3  12        2.05       -0.47      0.91 o 
   4   3  12       11.44        5.88      1.59 o 
   5   3  12        0.45        1.40      1.15 o 
   6   3  12      356.79      387.18     18.74 o 
  -6   4  12        3.53        2.02      3.75 o 
  -5   4  12       12.11       12.97      4.04 o 
  -4   4  12        0.17       -1.15      1.44 o 
  -3   4  12       11.90       11.37      2.74 o 
  -2   4  12       20.46       24.73      2.30 o 
  -1   4  12       83.13       84.71      3.65 o 
   0   4  12      117.07      111.34      4.26 o 
   1   4  12      223.79      218.22      7.55 o 
   2   4  12       23.84       20.85      2.67 o 
   3   4  12        4.32        5.06      1.22 o 
   4   4  12      150.99      151.85      5.66 o 
   5   4  12        1.02        3.58      1.36 o 
   6   4  12       42.82       37.83      3.70 o 
  -4   5  12        4.05        4.61      2.31 o 
  -3   5  12       19.75       17.54      1.99 o 
  -2   5  12        7.03        8.49      1.44 o 
  -1   5  12       13.93       14.40      1.95 o 
   0   5  12      136.48      132.27      4.65 o 
   1   5  12        0.19        0.22      0.80 o 
   2   5  12      252.42      238.72      7.00 o 
   3   5  12        0.08       -0.35      0.71 o 
   4   5  12        0.14        0.81      0.88 o 
   5   5  12       24.25       29.05      3.10 o 
   6   5  12        1.16        4.45      1.51 o 
   7   5  12        5.99        7.15      2.01 o 
  -5   6  12        5.57        1.44      2.59 o 
  -4   6  12        9.36       10.67      3.46 o 
  -3   6  12       10.00        7.91      1.72 o 
  -2   6  12        7.94        6.95      1.38 o 
  -1   6  12      132.81      140.97      4.88 o 
   0   6  12     1330.56     1331.48     19.13 o 
   1   6  12      528.99      515.44      9.87 o 
   2   6  12       46.73       43.09      3.43 o 
   3   6  12      140.22      128.60      5.04 o 
   4   6  12        0.92        0.20      0.93 o 
   5   6  12       11.37       12.13      2.10 o 
   6   6  12       57.59       68.17      6.07 o 
  -5   7  12        0.84       -0.86      2.31 o 
  -4   7  12       10.26        8.91      1.93 o 
  -3   7  12        0.17        0.29      1.02 o 
  -2   7  12       10.75       15.19      2.34 o 
  -1   7  12        6.42        9.15      1.55 o 
   0   7  12      248.87      251.40     12.98 o 
   1   7  12      269.08      269.82      7.04 o 
   2   7  12      388.36      349.22      8.27 o 
   3   7  12       10.37       11.23      1.92 o 
   4   7  12        0.30       -0.03      0.88 o 
   5   7  12        0.00        1.44      1.14 o 
   6   7  12        0.76        3.20      1.60 o 
  -5   8  12        0.15       -0.29      2.02 o 
  -4   8  12       19.07       19.73      3.89 o 
  -3   8  12        1.70        4.54      1.52 o 
  -2   8  12        2.18        3.46      2.02 o 
  -1   8  12      152.17      156.27      5.25 o 
   0   8  12       43.59       47.58      4.01 o 
   1   8  12       68.48       70.92      5.84 o 
   2   8  12       63.19       62.90      4.63 o 
   3   8  12       65.68       53.44      5.48 o 
   4   8  12        1.20        0.14      0.97 o 
   5   8  12       53.90       53.49      5.94 o 
   6   8  12       14.48       13.89      3.00 o 
  -4   9  12        1.99        0.58      1.43 o 
  -3   9  12        4.93        4.32      2.31 o 
  -2   9  12        7.89        8.65      2.59 o 
  -1   9  12        1.83        0.29      1.44 o 
   0   9  12        0.01        0.86      0.83 o 
   1   9  12       33.71       37.77      4.06 o 
   2   9  12        0.01        1.63      1.00 o 
   3   9  12       58.04       65.26      4.85 o 
   4   9  12       17.95       15.63      2.38 o 
   5   9  12       11.36       10.10      3.12 o 
   6   9  12       18.92       19.43      2.80 o 
  -4  10  12       29.15       24.51      4.04 o 
  -3  10  12        1.14       -1.15      2.02 o 
  -2  10  12        1.21        3.46      1.73 o 
  -1  10  12        7.04        6.34      2.88 o 
   0  10  12       15.29       14.72      2.02 o 
   1  10  12        1.21        1.54      1.18 o 
   2  10  12       23.74       20.36      2.69 o 
   3  10  12       65.90       64.31      4.58 o 
   4  10  12        0.01        0.73      1.60 o 
   5  10  12        6.48        7.72      1.94 o 
   6  10  12       18.01       10.96      4.61 o 
  -3  11  12       11.33        8.36      3.46 o 
  -2  11  12        0.00        0.00      1.73 o 
  -1  11  12        0.78        0.86      2.31 o 
   0  11  12        0.04       -1.15      2.02 o 
   1  11  12       23.57       16.94      2.26 o 
   2  11  12      140.51      135.81     11.27 o 
   3  11  12      174.85      188.01      8.44 o 
   4  11  12       10.11        7.70      1.98 o 
   5  11  12       88.25       90.22      7.53 o 
  -2  12  12        0.00       -1.73      1.73 o 
  -1  12  12       10.09        8.65      3.46 o 
   0  12  12        0.48       -1.73      1.73 o 
   1  12  12       14.45        8.94      3.17 o 
   2  12  12       88.06       89.50     12.68 o 
   3  12  12        0.58        0.49      1.19 o 
   4  12  12       11.13        8.28      2.13 o 
   5  12  12        1.90        1.15      3.75 o 
  -1  13  12        4.19        3.17      2.31 o 
   0  13  12        3.38        1.73      2.88 o 
   1  13  12        0.69        2.02      2.88 o 
   2  13  12       43.89       53.05      8.36 o 
   3  13  12       10.87        8.02      2.98 o 
   4  13  12       36.06       40.94      4.32 o 
  -2  -8  13        0.01        2.31      1.73 o 
  -3  -7  13       24.64       26.08      5.33 o 
  -2  -7  13       11.89       18.16      4.04 o 
  -1  -7  13       33.16       29.15      3.73 o 
   0  -7  13        0.16       -2.02      2.88 o 
  -4  -6  13        5.17       -0.86      2.88 o 
  -3  -6  13       14.43       11.31      2.49 o 
  -2  -6  13        0.54        3.15      1.26 o 
  -1  -6  13        0.79       -0.18      1.44 o 
   0  -6  13        0.38       -0.93      1.31 o 
  -4  -5  13        2.82        2.21      1.55 o 
  -3  -5  13        1.66        0.00      1.87 o 
  -2  -5  13        5.84        5.41      2.88 o 
  -1  -5  13       35.26       37.99      5.91 o 
   0  -5  13        5.21        4.28      1.38 o 
   1  -5  13        0.67       -1.15      1.15 o 
  -5  -4  13        0.46       -1.48      1.48 o 
  -4  -4  13        3.07        2.31      1.83 o 
  -3  -4  13       89.34       95.77      6.30 o 
  -2  -4  13        7.41        3.46      1.59 o 
  -1  -4  13        0.10        1.39      1.11 o 
   0  -4  13        2.33        1.65      1.11 o 
   1  -4  13       38.07       58.81      6.92 o 
   3  -4  13        0.93        3.17      2.31 o 
   4  -4  13        0.36        2.31      2.02 o 
  -5  -3  13        2.89        1.91      3.75 o 
  -4  -3  13       47.97       53.80      5.40 o 
  -3  -3  13        3.44        2.67      1.73 o 
  -2  -3  13       14.68       14.43      2.54 o 
  -1  -3  13       18.53       21.26      6.05 o 
   0  -3  13       29.53       34.87      3.77 o 
   1  -3  13        1.81        3.17      1.44 o 
   2  -3  13        2.77        1.13      1.11 o 
   3  -3  13       37.81       38.34      6.05 o 
   4  -3  13        9.93        8.36      3.46 o 
  -5  -2  13        2.97        3.65      1.73 o 
  -4  -2  13      289.34      354.29     12.11 o 
  -3  -2  13       57.16       57.32      5.29 o 
  -2  -2  13        8.25        6.27      1.59 o 
  -1  -2  13        0.00        1.42      1.11 o 
   0  -2  13       21.81       25.66      4.90 o 
   1  -2  13        0.67        2.59      1.73 o 
   2  -2  13        1.90        3.34      1.59 o 
   3  -2  13       19.42       16.30      6.49 o 
   4  -2  13        0.10        3.46      2.31 o 
  -6  -1  13        1.68        6.92      2.02 o 
  -5  -1  13       79.35       94.85     10.67 o 
  -4  -1  13        9.25        6.96      3.46 o 
  -3  -1  13        5.52       -0.09      1.31 o 
  -2  -1  13        1.95        3.98      1.52 o 
  -1  -1  13        1.58        3.15      1.11 o 
   0  -1  13       37.78       39.50      5.77 o 
   1  -1  13       13.06       15.13      4.61 o 
   2  -1  13        0.03        1.60      1.44 o 
   3  -1  13        7.34        4.58      2.32 o 
   4  -1  13      419.20      495.87     19.89 o 
   5  -1  13        9.05        4.90      2.88 o 
  -6   0  13        0.39       -2.02      2.02 o 
  -5   0  13      103.63      112.99      9.37 o 
  -4   0  13        5.77        5.06      2.16 o 
  -3   0  13        2.61        0.45      1.38 o 
  -2   0  13       11.33       12.81      2.42 o 
  -1   0  13        7.26        3.46      1.87 o 
   0   0  13       20.87       23.72      2.77 o 
   1   0  13        5.44        3.75      1.22 o 
   2   0  13        2.81        5.81      1.17 o 
   3   0  13       57.49       67.08      4.49 o 
   4   0  13       57.22       63.60      4.54 o 
   5   0  13      113.36      126.27     10.38 o 
  -6   1  13        6.90       12.68      5.19 o 
  -5   1  13        1.43       -0.12      1.38 o 
  -4   1  13       12.39       19.03      3.06 o 
  -3   1  13       38.01       32.93      5.48 o 
  -2   1  13       24.38       21.11      2.91 o 
  -1   1  13       11.94       10.96      3.17 o 
   0   1  13       20.03       18.56      2.49 o 
   1   1  13       39.62       36.39      3.10 o 
   2   1  13        0.39        0.09      0.76 o 
   3   1  13      106.51      113.80      4.83 o 
   4   1  13        2.11       -0.07      1.55 o 
   5   1  13       14.53        5.48      2.59 o 
  -5   2  13       79.72       99.77      7.44 o 
  -4   2  13       27.21       23.05      3.56 o 
  -3   2  13       95.65      105.67      5.58 o 
  -2   2  13       48.71       33.70      5.19 o 
  -1   2  13        0.40        2.36      1.11 o 
   0   2  13        1.90        0.20      0.80 o 
   1   2  13       12.24       12.43      1.77 o 
   2   2  13        1.97        0.91      1.55 o 
   3   2  13        0.03        0.06      1.17 o 
   4   2  13        2.59       -0.23      1.14 o 
   5   2  13        1.31        4.42      1.34 o 
  -5   3  13       51.99       61.41      8.36 o 
  -4   3  13       11.53       14.21      4.47 o 
  -3   3  13       42.80       40.15      4.18 o 
  -2   3  13        1.53        0.74      1.17 o 
  -1   3  13      135.64      105.95      5.05 o 
   0   3  13       31.04       34.72      4.24 o 
   1   3  13        2.27        2.09      0.87 o 
   2   3  13        0.18       -0.95      1.31 o 
   3   3  13       31.11       25.65      2.62 o 
   4   3  13        9.19        5.48      1.90 o 
   5   3  13       14.71       20.53      3.00 o 
  -5   4  13        0.10        2.88      2.88 o 
  -4   4  13        0.77        0.58      2.02 o 
  -3   4  13       12.58        6.34      1.83 o 
  -2   4  13       71.27       72.37      6.05 o 
  -1   4  13        0.13        0.40      0.96 o 
   0   4  13        4.53        2.91      1.90 o 
   1   4  13       18.70       15.47      2.10 o 
   2   4  13       30.02       28.96      2.88 o 
   3   4  13        1.08        1.78      1.10 o 
   4   4  13       17.75       12.70      1.94 o 
   5   4  13       24.50       27.56      4.32 o 
   6   4  13       55.52       58.57      5.45 o 
  -4   5  13       29.85       27.68      5.19 o 
  -3   5  13      196.63      224.87      7.85 o 
  -2   5  13        8.95        9.00      3.32 o 
  -1   5  13      434.94      436.33      9.03 o 
   0   5  13       81.09       87.45      4.15 o 
   1   5  13       11.88        8.99      1.68 o 
   2   5  13       87.20       77.66      5.87 o 
   3   5  13        1.07        0.60      1.08 o 
   4   5  13        0.23       -0.58      0.88 o 
   5   5  13      104.78      111.91      6.02 o 
   6   5  13      191.46      217.05      9.60 o 
  -5   6  13       12.86       14.13      4.04 o 
  -4   6  13        5.77        5.48      2.31 o 
  -3   6  13        3.15        2.02      1.02 o 
  -2   6  13       11.90       12.08      2.21 o 
  -1   6  13      224.16      220.09      7.75 o 
   0   6  13      165.34      166.99      5.60 o 
   1   6  13        3.51        3.00      1.59 o 
   2   6  13       20.97       17.91      2.37 o 
   3   6  13       57.77       72.15      4.76 o 
   4   6  13        3.17        1.46      1.10 o 
   5   6  13        9.93        7.20      1.74 o 
   6   6  13      313.60      367.94     12.73 o 
  -5   7  13        0.60       -2.02      2.02 o 
  -4   7  13       38.57       36.33      6.05 o 
  -3   7  13        6.47        7.78      2.31 o 
  -2   7  13       82.72       80.65      5.62 o 
  -1   7  13      184.79      203.96      6.28 o 
   0   7  13       13.67       14.75      2.09 o 
   1   7  13      520.01      528.11     10.54 o 
   2   7  13        3.99        4.19      1.21 o 
   3   7  13        0.07        1.14      0.88 o 
   4   7  13        2.78        3.84      1.34 o 
   5   7  13        0.23        1.32      1.27 o 
   6   7  13       14.70       12.36      2.36 o 
  -3   8  13        0.02        0.00      1.73 o 
  -2   8  13        8.98       11.53      3.17 o 
  -1   8  13       28.83       30.39      2.87 o 
   0   8  13      236.08      237.79      8.65 o 
   1   8  13        1.52        2.59      1.05 o 
   2   8  13        0.55        1.36      1.01 o 
   3   8  13        5.77        4.84      1.48 o 
   4   8  13        5.95        5.68      1.53 o 
   5   8  13        2.35        1.91      1.15 o 
  -4   9  13        5.50        0.29      2.02 o 
  -3   9  13        7.58        3.17      2.31 o 
  -2   9  13        0.69        0.29      2.59 o 
  -1   9  13      155.22      169.23     10.96 o 
   0   9  13      455.72      477.17     10.07 o 
   1   9  13      406.09      407.44     10.62 o 
   2   9  13        1.29        1.01      1.07 o 
   3   9  13       14.37       10.89      1.94 o 
   4   9  13        0.41        0.86      1.19 o 
   5   9  13        4.92        4.49      1.45 o 
  -3  10  13        0.19       -1.73      1.73 o 
  -2  10  13        6.67        2.59      2.59 o 
  -1  10  13        3.92        0.58      2.02 o 
   0  10  13      191.99      213.90      6.66 o 
   1  10  13       48.94       47.28      4.76 o 
   2  10  13      186.16      182.08      7.16 o 
   3  10  13        3.13        3.01      1.42 o 
   4  10  13        5.95        5.14      1.62 o 
   5  10  13        5.11        7.62      2.24 o 
  -2  11  13        3.46        2.31      2.02 o 
  -1  11  13       30.42       30.85      6.05 o 
   0  11  13       45.65       38.34      6.63 o 
   1  11  13       27.75       29.37      2.99 o 
   2  11  13        2.11        2.06      1.48 o 
   3  11  13        4.06        4.12      1.51 o 
   4  11  13        0.21       -1.21      1.21 o 
   5  11  13       26.18       27.68      6.34 o 
  -1  12  13       27.33       24.51      5.48 o 
   0  12  13       13.83       12.68      3.75 o 
   1  12  13        8.73       15.57      4.61 o 
   2  12  13       29.89       29.32      3.22 o 
   3  12  13       10.42       14.00      2.32 o 
   4  12  13       10.60        2.62      3.32 o 
   0  13  13        1.20       -1.73      1.73 o 
   1  13  13       56.31       59.39      8.94 o 
   2  13  13       39.67       33.73      7.21 o 
   3  13  13       30.35       28.15      5.21 o 
  -1  -7  14      180.73      251.68     13.55 o 
  -3  -6  14        5.59        6.05      3.46 o 
  -2  -6  14        3.29        3.64      1.74 o 
  -1  -6  14        0.91       -1.44      3.46 o 
  -4  -5  14        6.99        8.36      3.75 o 
  -3  -5  14        1.47        2.65      1.78 o 
  -2  -5  14        6.53        6.92      2.08 o 
  -1  -5  14        3.30        4.92      1.87 o 
   0  -5  14       18.04       14.70      4.04 o 
  -4  -4  14        5.04        3.49      1.74 o 
  -3  -4  14       13.04       16.27      5.62 o 
  -2  -4  14        4.32        4.66      1.72 o 
  -1  -4  14       21.11       17.95      7.50 o 
   0  -4  14       12.95       21.62      4.32 o 
   1  -4  14       36.86       41.51      6.05 o 
  -4  -3  14        2.30        1.51      1.80 o 
  -3  -3  14       14.15        8.94      2.01 o 
  -2  -3  14        9.08       10.60      2.01 o 
  -1  -3  14       21.36       25.45      3.45 o 
   0  -3  14       15.36       15.57      3.46 o 
   1  -3  14      124.91      143.57      9.51 o 
   2  -3  14        4.94       10.38      3.17 o 
   3  -3  14       35.57       33.73      5.77 o 
  -5  -2  14        2.27        0.77      1.70 o 
  -4  -2  14        5.78        4.76      1.83 o 
  -3  -2  14       14.37       11.32      5.62 o 
  -2  -2  14        0.01       -0.58      2.59 o 
  -1  -2  14       21.14       25.66      4.90 o 
   0  -2  14        0.00        0.00      1.15 o 
   1  -2  14        0.49       -0.58      1.15 o 
   2  -2  14        5.33        3.68      2.59 o 
   3  -2  14       16.87       25.95      5.19 o 
   4  -2  14        3.04        0.00      2.59 o 
  -5  -1  14       18.89       22.36      3.67 o 
  -4  -1  14       14.57       12.74      5.48 o 
  -3  -1  14       22.41       21.34      3.75 o 
  -2  -1  14        6.60        3.17      1.31 o 
  -1  -1  14        0.16        0.00      1.15 o 
   0  -1  14       20.16       17.87      4.04 o 
   1  -1  14       13.58       25.08      4.61 o 
   2  -1  14        1.60        3.46      1.31 o 
   3  -1  14        0.03       -2.45      2.45 o 
   4  -1  14        2.09        0.00      2.31 o 
  -5   0  14      119.29      133.13      7.53 o 
  -4   0  14       99.60      127.84      6.93 o 
  -3   0  14        0.39        1.15      1.87 o 
  -2   0  14       43.58       52.66      4.79 o 
  -1   0  14       24.63       21.05      4.32 o 
   0   0  14       11.94        7.21      2.31 o 
   1   0  14       24.16       21.74      2.83 o 
   2   0  14        5.25        3.96      1.27 o 
   3   0  14       18.55       20.35      2.54 o 
   4   0  14        7.50        5.57      1.93 o 
  -5   1  14        0.12        0.46      2.31 o 
  -4   1  14       69.18       97.13      7.10 o 
  -3   1  14       29.69       37.38      4.22 o 
  -2   1  14        4.19        3.46      2.31 o 
  -1   1  14        0.36        1.73      2.02 o 
   0   1  14        0.12        0.14      0.82 o 
   1   1  14       13.03        9.63      1.60 o 
   2   1  14        0.00       -0.80      0.80 o 
   3   1  14      240.48      287.51      7.99 o 
   4   1  14       42.68       52.65      4.21 o 
   5   1  14      151.84      174.13     12.40 o 
  -5   2  14       25.31       36.23      6.49 o 
  -4   2  14        4.59        2.88      1.63 o 
  -3   2  14       25.86       32.12      3.81 o 
  -2   2  14       15.27       11.53      4.04 o 
  -1   2  14       10.45        2.02      2.31 o 
   0   2  14       74.96       71.94      4.69 o 
   1   2  14       33.69       29.63      2.82 o 
   2   2  14       13.78       12.79      1.84 o 
   3   2  14        0.05        0.32      1.23 o 
   4   2  14      348.54      394.41      9.81 o 
   5   2  14       24.30       27.91      3.21 o 
  -5   3  14        4.99        2.59      3.46 o 
  -4   3  14       11.43        6.10      2.74 o 
  -3   3  14        0.89       -1.11      1.11 o 
  -2   3  14       20.67       24.51      4.90 o 
  -1   3  14       21.15       16.10      2.40 o 
   0   3  14        2.95        3.66      1.07 o 
   1   3  14        9.62        9.56      1.62 o 
   2   3  14       25.04       24.30      2.65 o 
   3   3  14       54.90       59.63      4.37 o 
   4   3  14       21.59       19.62      2.50 o 
   5   3  14       19.50       27.20      3.13 o 
  -5   4  14        7.38        7.78      4.32 o 
  -4   4  14        0.52       -0.70      1.38 o 
  -3   4  14        1.50        6.34      2.59 o 
  -2   4  14        3.36        2.88      2.02 o 
  -1   4  14       38.68       36.94      3.88 o 
   0   4  14        3.50        4.71      1.21 o 
   1   4  14       24.87       23.03      2.58 o 
   2   4  14        2.43        1.55      0.93 o 
   3   4  14       29.08       24.72      2.76 o 
   4   4  14        1.82       -0.83      0.91 o 
   5   4  14       33.24       39.04      3.77 o 
   6   4  14       41.97       35.32      3.86 o 
  -4   5  14       18.08       17.30      4.32 o 
  -3   5  14       77.15       97.16      7.50 o 
  -2   5  14       89.15       79.59      5.48 o 
  -1   5  14       32.25       36.71      3.87 o 
   0   5  14       10.53       10.85      1.71 o 
   1   5  14        1.01        1.30      0.91 o 
   2   5  14        0.48       -0.29      0.88 o 
   3   5  14        0.16        0.40      0.97 o 
   4   5  14        3.89       -0.01      1.56 o 
   5   5  14       12.00       16.15      2.49 o 
  -5   6  14        1.71       -2.02      2.02 o 
  -4   6  14        6.02       -0.58      2.02 o 
  -2   6  14       86.60       84.57      5.33 o 
  -1   6  14       51.76       51.63      3.87 o 
   0   6  14        1.01        1.11      0.91 o 
   1   6  14        1.11        1.52      0.97 o 
   2   6  14        2.55        2.90      1.21 o 
   3   6  14        0.71        0.78      0.97 o 
   4   6  14       13.78       11.83      2.10 o 
   5   6  14        2.45       -0.84      1.25 o 
  -2   7  14       79.93       86.74      4.99 o 
  -1   7  14        2.60        4.09      1.27 o 
   0   7  14        0.39       -0.22      0.94 o 
   1   7  14        2.08        1.84      1.10 o 
   2   7  14        2.92        2.15      1.27 o 
   3   7  14        0.07        0.00      0.93 o 
   4   7  14        4.22        2.40      1.25 o 
   5   7  14      152.71      177.10      7.04 o 
  -3   8  14      160.71      177.59     10.96 o 
  -2   8  14       89.96       90.81      9.23 o 
  -1   8  14      236.49      244.97      7.15 o 
   0   8  14       10.22       16.09      2.32 o 
   1   8  14       24.17       23.42      2.76 o 
   2   8  14       17.55       17.55      3.93 o 
   3   8  14        0.01        1.12      1.10 o 
   4   8  14        1.11        0.87      0.97 o 
   5   8  14      290.01      332.68      9.81 o 
  -3   9  14       34.96       30.85      5.48 o 
  -2   9  14       58.60       71.21      8.65 o 
  -1   9  14      123.96      132.90      9.80 o 
   0   9  14       36.57       35.66      3.41 o 
   1   9  14        1.23        1.25      1.11 o 
   2   9  14        0.93        1.22      1.14 o 
   3   9  14       42.89       46.87      4.13 o 
   4   9  14        0.21        0.96      1.33 o 
   5   9  14        5.43        3.60      1.60 o 
  -3  10  14        0.28        0.00      2.02 o 
  -2  10  14       39.06       43.24      7.21 o 
   0  10  14        3.25        2.84      1.22 o 
   1  10  14      196.37      220.65      8.62 o 
   2  10  14        0.07        0.20      1.01 o 
   3  10  14        3.23        0.58      2.24 o 
   4  10  14       22.45       22.54      3.01 o 
  -2  11  14        4.89       -1.44      1.73 o 
  -1  11  14       48.88       46.99      7.50 o 
   0  11  14      164.00      161.16     11.82 o 
   1  11  14       16.10       14.22      2.24 o 
   2  11  14       19.49       18.77      2.71 o 
   3  11  14        2.99        0.03      1.42 o 
   4  11  14        6.59        5.72      4.27 o 
   0  12  14        3.78        0.86      2.31 o 
   2  12  14        0.41        0.56      1.36 o 
   3  12  14        0.60       -1.38      1.38 o 
  -3  -5  15       67.87       93.98     10.96 o 
  -2  -5  15      452.95      534.21     21.91 o 
  -1  -5  15       19.02       31.42      6.05 o 
   0  -5  15      143.33      186.82     11.82 o 
  -3  -4  15       17.90       16.90      3.32 o 
  -2  -4  15       38.95       48.41      5.17 o 
  -1  -4  15        4.77        0.58      2.31 o 
   0  -4  15       29.55       31.14      5.77 o 
   1  -4  15        0.90       -0.58      2.02 o 
  -4  -3  15        2.85        6.92      3.75 o 
  -3  -3  15       29.52       32.03      4.22 o 
  -2  -3  15       31.15       23.02      4.47 o 
  -1  -3  15        3.02        0.00      2.02 o 
   0  -3  15       54.74       50.45      7.21 o 
   1  -3  15        9.21       12.97      3.46 o 
   2  -3  15        0.00        2.59      2.02 o 
  -4  -2  15       19.09       21.85      3.73 o 
  -3  -2  15        2.43        3.44      3.32 o 
  -2  -2  15       54.77       61.98      8.07 o 
  -1  -2  15        0.25       -0.29      1.44 o 
   0  -2  15       25.67       28.54      5.19 o 
   1  -2  15        6.33       10.09      2.88 o 
   2  -2  15       65.02       69.48      8.36 o 
   3  -2  15        0.01        1.15      2.02 o 
  -4  -1  15        1.19       -0.27      1.52 o 
  -3  -1  15        0.14        0.72      1.87 o 
  -2  -1  15        4.29        5.48      2.88 o 
  -1  -1  15        1.30       -1.15      1.15 o 
   0  -1  15       95.78      107.82      8.65 o 
   1  -1  15        7.05       15.28      3.75 o 
   2  -1  15       13.30        9.80      2.04 o 
   3  -1  15       26.89       22.03      3.46 o 
   4  -1  15        9.52        4.90      2.02 o 
  -4   0  15        9.20        9.05      2.49 o 
  -3   0  15       13.36       19.11      4.04 o 
  -2   0  15       26.17       21.33      4.90 o 
  -1   0  15       30.95       40.07      6.34 o 
   0   0  15        9.24       10.38      2.88 o 
   1   0  15      155.52      189.99     11.24 o 
   2   0  15        2.66        3.02      2.31 o 
   3   0  15       10.74       15.68      4.38 o 
   4   0  15        0.02        0.86      2.02 o 
  -5   1  15       20.41       23.69      4.18 o 
  -4   1  15       40.45       47.74      5.29 o 
  -3   1  15        6.37        9.23      3.46 o 
  -2   1  15        7.54        7.21      3.17 o 
  -1   1  15        7.80        3.46      2.31 o 
   0   1  15        4.65       10.67      2.88 o 
   1   1  15        3.45        4.97      1.73 o 
   2   1  15        1.65       -0.76      0.88 o 
   3   1  15       34.34       38.47      3.78 o 
   4   1  15        2.24        2.33      2.25 o 
  -5   2  15       72.57       85.65      8.07 o 
  -4   2  15        6.09        3.00      1.92 o 
  -3   2  15        9.61       12.40      3.75 o 
  -2   2  15        2.67        2.31      1.73 o 
  -1   2  15        8.77        8.65      3.17 o 
   0   2  15        1.83        0.29      2.02 o 
   1   2  15       15.25       11.63      3.01 o 
   2   2  15        5.13        4.76      1.53 o 
   3   2  15        0.78       -0.22      1.65 o 
   4   2  15       30.08       36.77      5.13 o 
   5   2  15       33.44       57.95      7.78 o 
  -5   3  15      146.26      182.49     13.26 o 
  -4   3  15       53.37       54.78      7.78 o 
  -3   3  15        1.76        1.15      1.73 o 
  -2   3  15       15.08       13.55      4.04 o 
  -1   3  15        4.36       -0.58      1.73 o 
   0   3  15        0.20        0.50      1.11 o 
   1   3  15       54.44       60.41      4.21 o 
   2   3  15        9.16        7.84      1.65 o 
   3   3  15        1.28        0.37      1.05 o 
   4   3  15       12.55       12.95      2.30 o 
   5   3  15       39.94       48.43      5.05 o 
  -5   4  15        0.41        0.58      3.17 o 
  -3   4  15       26.10       24.22      4.90 o 
  -2   4  15        0.01       -1.15      1.73 o 
  -1   4  15       17.02       10.09      3.46 o 
   0   4  15       28.58       29.52      5.67 o 
   1   4  15       13.67       11.90      1.89 o 
   2   4  15        1.13        2.32      1.10 o 
   3   4  15      368.91      395.35      9.93 o 
   4   4  15       98.65      109.03      6.58 o 
   5   4  15      193.23      231.62      9.78 o 
  -3   5  15        0.38        0.00      1.73 o 
  -2   5  15       17.34       14.99      4.04 o 
  -1   5  15       29.73       27.44      3.39 o 
   0   5  15       18.33       20.29      2.54 o 
   1   5  15        5.55        3.94      2.02 o 
   2   5  15       14.11       11.54      1.98 o 
   3   5  15       12.44       12.96      2.10 o 
   4   5  15       33.48       35.69      3.71 o 
   5   5  15       56.32       57.15      6.91 o 
  -2   6  15        0.82        2.02      1.73 o 
  -1   6  15        7.42        7.51      1.80 o 
   0   6  15        2.24        0.29      0.95 o 
   1   6  15       14.15       14.84      2.20 o 
   2   6  15       25.26       22.02      4.12 o 
   3   6  15       38.45       33.53      4.53 o 
   4   6  15        3.36        4.75      1.59 o 
   5   6  15       10.07        6.92      1.77 o 
  -2   7  15        0.84        0.47      1.15 o 
  -1   7  15       10.12       14.70      2.45 o 
   0   7  15        0.51        0.93      1.01 o 
   1   7  15        3.06        3.23      1.19 o 
   2   7  15       27.98       27.92      3.48 o 
   3   7  15        0.03        0.83      1.16 o 
   4   7  15        4.10        2.78      1.31 o 
   5   7  15       39.84       43.53      7.21 o 
  -2   8  15       74.52       70.63      8.36 o 
  -1   8  15       17.74       16.06      2.16 o 
   0   8  15       18.99       28.68      3.05 o 
   1   8  15        1.41        1.64      1.21 o 
   2   8  15        4.22        4.22      1.68 o 
   3   8  15        0.11       -0.53      1.01 o 
   4   8  15       11.14       10.34      2.08 o 
  -3   9  15        5.52       -0.86      1.73 o 
  -2   9  15       88.01       93.12      9.80 o 
  -1   9  15       24.43       27.68      5.48 o 
   0   9  15        1.42        1.88      1.26 o 
   1   9  15        3.86        2.96      1.85 o 
   2   9  15        1.58        0.91      1.10 o 
   3   9  15       18.80       17.37      3.28 o 
   4   9  15       42.34       43.18      4.50 o 
  -2  10  15       44.23       48.72      7.21 o 
  -1  10  15        7.13        8.65      3.17 o 
   0  10  15        6.64        7.53      2.45 o 
   1  10  15        9.48        4.44      2.21 o 
   2  10  15        0.96        2.96      1.36 o 
   3  10  15        2.71        0.94      1.28 o 
   4  10  15       21.70       18.74      5.19 o 
  -1  11  15       10.63        4.90      2.59 o 
   0  11  15        0.35        1.73      2.31 o 
   1  11  15       10.44       12.43      2.15 o 
   2  11  15        0.40       -1.27      1.27 o 
   3  11  15        0.01       -0.99      1.42 o 
   2  12  15        0.66        1.01      2.04 o 
  -1  -4  16      395.03      476.84     20.47 o 
   0  -4  16        5.05        3.46      2.02 o 
   1  -4  16        8.12       -1.73      1.73 o 
  -2  -3  16       96.39      135.79     10.67 o 
  -1  -3  16       73.06       97.44     10.67 o 
   0  -3  16        5.22       -1.44      2.02 o 
   1  -3  16        2.02        2.02      2.31 o 
  -4  -2  16       55.91       74.96      9.51 o 
  -3  -2  16       94.83      119.64      9.80 o 
  -2  -2  16      238.10      237.84     14.13 o 
  -1  -2  16       33.54       52.18      7.78 o 
   0  -2  16       56.93       62.56      8.07 o 
   1  -2  16        1.61        3.17      2.31 o 
   2  -2  16        9.85       12.11      3.75 o 
  -4  -1  16       25.79       28.54      6.05 o 
  -3  -1  16       30.41       38.34      6.63 o 
  -2  -1  16        1.49        6.92      2.59 o 
  -1  -1  16       80.68       89.37      9.80 o 
   0  -1  16       35.52       52.18      7.50 o 
   1  -1  16        0.58        1.44      2.02 o 
   2  -1  16       16.82       12.97      4.04 o 
   3  -1  16        6.36        7.98      5.48 o 
  -3   0  16        2.45        3.46      2.31 o 
  -2   0  16       16.53       11.53      3.75 o 
  -1   0  16        0.93        0.86      1.44 o 
   0   0  16        7.23        6.92      2.31 o 
   1   0  16       74.30       85.62      9.23 o 
   2   0  16       28.61       30.27      5.48 o 
   3   0  16        6.69        5.48      2.04 o 
  -4   1  16        5.53       11.53      3.46 o 
  -3   1  16        3.68       -0.86      2.31 o 
  -2   1  16       40.65       32.29      6.05 o 
  -1   1  16        0.23        1.73      2.02 o 
   0   1  16        8.54       10.09      3.17 o 
   1   1  16        0.04       -1.15      1.15 o 
   2   1  16       55.35       62.28      5.50 o 
   3   1  16        1.96        2.55      1.38 o 
   4   1  16        0.94        0.62      1.31 o 
  -4   2  16        2.79        3.46      2.31 o 
  -3   2  16        0.18        1.44      2.59 o 
  -2   2  16       17.43       18.74      4.32 o 
  -1   2  16       35.60       45.26      6.92 o 
   0   2  16      282.38      309.92     15.57 o 
   1   2  16       29.04       40.63      8.50 o 
   2   2  16       33.70       37.00      3.47 o 
   3   2  16       15.46       15.01      2.41 o 
   4   2  16        2.37        3.24      1.51 o 
  -4   3  16        8.23        6.05      3.17 o 
  -3   3  16        1.71        4.04      2.88 o 
  -2   3  16        4.47        5.77      2.59 o 
  -1   3  16        2.14        2.88      2.31 o 
   0   3  16        4.27        4.04      2.31 o 
   1   3  16       63.07       70.94      5.64 o 
   2   3  16       53.01       60.02      4.49 o 
   3   3  16        0.01       -0.70      1.14 o 
   4   3  16       31.58       31.56      3.57 o 
  -3   4  16        0.02        2.88      2.31 o 
  -2   4  16        5.94        6.05      2.88 o 
  -1   4  16       53.55       51.32      7.50 o 
   0   4  16        1.22       -0.02      2.59 o 
   1   4  16        0.09        0.45      0.93 o 
   2   4  16        3.24        1.61      1.27 o 
   3   4  16        1.42       -1.00      1.00 o 
   4   4  16        0.45       -0.72      1.19 o 
  -3   5  16       39.27       44.69      6.63 o 
  -2   5  16        1.03        3.75      2.31 o 
  -1   5  16       15.51       19.60      4.61 o 
   0   5  16       27.94       24.63      2.82 o 
   1   5  16       20.59       18.67      2.49 o 
   2   5  16        1.67        1.95      1.14 o 
   3   5  16        1.89        2.34      2.17 o 
   4   5  16       14.52       16.94      2.62 o 
  -2   6  16        1.53        2.88      2.02 o 
  -1   6  16        7.91        5.66      1.87 o 
   0   6  16       10.89        9.74      1.85 o 
   1   6  16       16.85       17.88      2.58 o 
   2   6  16       99.90      112.20      5.50 o 
   3   6  16       28.46       25.20      3.04 o 
   4   6  16       84.37       92.44      6.04 o 
  -2   7  16        4.93        3.17      2.59 o 
  -1   7  16       37.50       41.45      4.47 o 
   0   7  16       26.21       28.17      3.42 o 
   1   7  16        0.02        0.19      1.04 o 
   2   7  16       14.50       13.95      2.36 o 
   3   7  16       82.69       95.24      6.05 o 
   4   7  16      145.61      163.01      6.77 o 
  -2   8  16        1.25       -1.44      1.44 o 
  -1   8  16       24.54       23.09      3.46 o 
   0   8  16        2.13        0.85      1.14 o 
   1   8  16        0.16       -0.10      1.05 o 
   2   8  16       11.66        7.77      1.83 o 
   3   8  16       36.55       36.91      3.71 o 
  -2   9  16        6.02        1.15      2.31 o 
  -1   9  16        2.11       -2.02      2.02 o 
   0   9  16        6.82        4.23      1.58 o 
   1   9  16        1.45        2.01      1.22 o 
   2   9  16        0.17       -0.03      1.10 o 
   3   9  16       33.68       31.91      3.65 o 
  -1  10  16        2.20       -0.29      2.59 o 
   0  10  16        0.68       -0.88      1.50 o 
   1  10  16        3.58        4.44      1.59 o 
   2  10  16       36.69       43.34      4.03 o 
   3  10  16        0.09       -1.73      2.59 o 
   1  11  16        2.26        1.58      2.31 o 
   2  11  16       17.98       17.67      5.05 o 
  -1  -1  17      187.20      189.41     12.68 o 
   0  -1  17        6.10        3.75      2.59 o 
   1  -1  17        0.49       -1.73      1.73 o 
   2  -1  17        0.02       -0.58      1.44 o 
  -2   0  17       92.73      137.52     10.96 o 
  -1   0  17       43.88       40.36      6.63 o 
   0   0  17        0.24        3.46      2.31 o 
   1   0  17        1.99        3.46      2.88 o 
   2   0  17        0.26        0.00      2.02 o 
  -2   1  17        0.04       -1.73      1.73 o 
  -1   1  17       69.02       86.78      9.80 o 
   0   1  17        3.77       -0.58      2.31 o 
   1   1  17        0.36        0.29      2.31 o 
   2   1  17        1.24        0.86      2.31 o 
   3   1  17        1.46        2.55      4.32 o 
  -3   2  17       24.51       25.08      5.48 o 
  -2   2  17        2.49        3.17      1.73 o 
  -1   2  17       59.47       67.46      8.65 o 
   0   2  17        4.56       -2.02      2.02 o 
   1   2  17       41.12       37.48      6.34 o 
   2   2  17        7.95        3.40      1.62 o 
   3   2  17       27.16       44.67      4.05 o 
  -3   3  17       16.76       28.83      5.77 o 
  -2   3  17        1.40        3.17      2.02 o 
  -1   3  17       18.85       17.59      4.32 o 
   0   3  17        5.06        2.88      2.31 o 
   1   3  17      111.46      124.48     11.24 o 
   2   3  17       26.76       23.02      2.88 o 
   3   3  17       15.96       14.02      2.20 o 
  -3   4  17        3.26        5.19      2.59 o 
  -2   4  17        0.01        2.59      2.31 o 
  -1   4  17       35.48       56.22      8.07 o 
   0   4  17       89.54       97.16     10.38 o 
   1   4  17        2.43        4.44      1.74 o 
   2   4  17        9.34        9.44      1.92 o 
   3   4  17        1.11        1.31      1.27 o 
  -3   5  17        0.04       -0.86      2.02 o 
  -2   5  17        3.96        4.32      2.59 o 
  -1   5  17       13.50       14.99      4.32 o 
   0   5  17      232.97      279.87      9.85 o 
   1   5  17        0.04        0.82      1.14 o 
   2   5  17       42.40       47.86      4.21 o 
   3   5  17        0.02        0.60      1.03 o 
  -2   6  17       12.88        8.65      3.17 o 
  -1   6  17        0.19       -0.58      2.02 o 
   0   6  17        4.96        4.95      1.89 o 
   1   6  17        8.31        5.30      1.65 o 
   2   6  17       19.04       24.23      2.97 o 
   3   6  17        8.94        7.14      1.94 o 
  -2   7  17        0.70       -0.58      2.02 o 
  -1   7  17       14.36       18.74      4.04 o 
   0   7  17       17.23       16.06      2.36 o 
   1   7  17        5.94        4.22      2.08 o 
   2   7  17       17.31       18.90      2.77 o 
   3   7  17       55.24       56.18      4.64 o 
  -1   8  17        2.15        0.75      1.73 o 
   0   8  17       40.06       43.63      3.94 o 
   1   8  17        0.64        0.68      2.08 o 
   2   8  17        0.40        0.82      1.26 o 
  -1   9  17       21.23       18.45      4.32 o 
   0   9  17        1.95        3.70      1.85 o 
   1   9  17        0.58       -0.33      1.21 o 
   2   9  17       64.03       61.66      4.99 o 
   0  10  17        5.23        0.58      2.31 o 
   1  10  17       11.18       13.15      2.70 o 
   0   2  18       15.39       12.40      4.04 o 
   1   2  18        6.53        6.92      2.88 o 
  -1   3  18        1.25       -1.73      1.73 o 
   0   3  18        4.52        2.88      2.59 o 
   1   3  18        0.01       -0.86      2.31 o 
  -1   4  18       78.27       94.85     10.67 o 
   0   4  18        8.03        8.07      2.88 o 
   1   4  18        1.77        3.46      2.31 o 
   2   4  18        7.36        7.50      3.17 o 
  -2   5  18       16.02       20.76      4.61 o 
  -1   5  18        0.23        2.31      2.02 o 
   0   5  18       15.79       11.82      3.46 o 
   1   5  18       81.84       74.96      5.36 o 
   2   5  18        0.00        0.58      2.31 o 
  -2   6  18        7.36        6.05      2.31 o 
  -1   6  18       82.14       88.79     10.09 o 
   0   6  18        3.93        1.73      2.31 o 
   1   6  18       25.58       23.35      3.03 o 
   2   6  18        2.88        3.46      2.31 o 
   0   7  18       50.18       52.20      4.41 o 
   1   7  18       24.00       24.46      3.46 o 
   2   7  18        0.30       -1.73      1.73 o 
  -1   8  18        0.02       -1.73      1.73 o 
   0   8  18       52.16       55.40      4.40 o 
   1   8  18       10.47       14.13      3.46 o 
                                                 
